# Supplementary material for: Genomic characterization of Kerstersia gyiorum SWMUKG01, an isolate from a patient with respiratory infection in China
Source: PLoS One. 2019 Apr 12;14(4):e0214686. doi: 10.1371/journal.pone.0214686 (PMC6461280; doi:10.1371/journal.pone.0214686)
Supplement: S1 Table — (XLSX) [file pone.0214686.s002.xlsx]

## Sheet: Sheet1
Gene_ID	COG_ID	COG_name	Code	Name
PROKKA_00003	COG1192	ATPases involved in chromosome partitioning	D	Cell cycle control, cell division, chromosome partitioning ;
PROKKA_00004	COG1215	Glycosyltransferases, probably involved in cell wall biogenesis	M	Cell wall/membrane/envelope biogenesis ;
PROKKA_00005	COG1215	Glycosyltransferases, probably involved in cell wall biogenesis	M	Cell wall/membrane/envelope biogenesis ;
PROKKA_00007	COG3405	Endoglucanase Y	G	Carbohydrate transport and metabolism ;
PROKKA_00008	COG3063	Tfp pilus assembly protein PilF	U	Intracellular trafficking, secretion, and vesicular transport ;
PROKKA_00010	COG0591	Na+/proline symporter	R	General function prediction only ;
PROKKA_00012	COG3090	TRAP-type C4-dicarboxylate transport system, small permease component	G	Carbohydrate transport and metabolism ;
PROKKA_00013	COG1593	TRAP-type C4-dicarboxylate transport system, large permease component	G	Carbohydrate transport and metabolism ;
PROKKA_00014	COG1638	TRAP-type C4-dicarboxylate transport system, periplasmic component	G	Carbohydrate transport and metabolism ;
PROKKA_00015	COG0673	Predicted dehydrogenases and related proteins	R	General function prediction only ;
PROKKA_00021	COG3712	Fe2+-dicitrate sensor, membrane component	T	Signal transduction mechanisms ;
PROKKA_00022	COG1595	DNA-directed RNA polymerase specialized sigma subunit, sigma24 homolog	K	Transcription ;
PROKKA_00023	COG2141	Coenzyme F420-dependent N5,N10-methylene tetrahydromethanopterin reductase and related flavin-dependent oxidoreductases	C	Energy production and conversion ;
PROKKA_00024	COG1028	Dehydrogenases with different specificities (related to short-chain alcohol dehydrogenases)	R	General function prediction only ;
PROKKA_00026	COG0778	Nitroreductase	C	Energy production and conversion ;
PROKKA_00027	COG0706	Preprotein translocase subunit YidC	U	Intracellular trafficking, secretion, and vesicular transport ;
PROKKA_00029	COG0593	ATPase involved in DNA replication initiation	L	Replication, recombination and repair ;
PROKKA_00030	COG0592	DNA polymerase sliding clamp subunit (PCNA homolog)	L	Replication, recombination and repair ;
PROKKA_00031	COG0187	Type IIA topoisomerase (DNA gyrase/topo II, topoisomerase IV), B subunit	L	Replication, recombination and repair ;
PROKKA_00032	COG1670	Acetyltransferases, including N-acetylases of ribosomal proteins	J	Translation, ribosomal structure and biogenesis ;
PROKKA_00036	COG2608	Copper chaperone	P	Inorganic ion transport and metabolism ;
PROKKA_00038	COG0583	Transcriptional regulator	K	Transcription ;
PROKKA_00039	COG0028	Thiamine pyrophosphate-requiring enzymes [acetolactate synthase, pyruvate dehydrogenase (cytochrome), glyoxylate carboligase, phosphonopyruvate decarboxylase]	H	Coenzyme transport and metabolism ;
PROKKA_00040	COG1893	Ketopantoate reductase	H	Coenzyme transport and metabolism ;
PROKKA_00042	COG1593	TRAP-type C4-dicarboxylate transport system, large permease component	G	Carbohydrate transport and metabolism ;
PROKKA_00043	COG1638	TRAP-type C4-dicarboxylate transport system, periplasmic component	G	Carbohydrate transport and metabolism ;
PROKKA_00044	COG1638	TRAP-type C4-dicarboxylate transport system, periplasmic component	G	Carbohydrate transport and metabolism ;
PROKKA_00045	COG1304	L-lactate dehydrogenase (FMN-dependent) and related alpha-hydroxy acid dehydrogenases	C	Energy production and conversion ;
PROKKA_00049	COG0436	Aspartate/tyrosine/aromatic aminotransferase	E	Amino acid transport and metabolism ;
PROKKA_00051	COG1018	Flavodoxin reductases (ferredoxin-NADPH reductases) family 1	C	Energy production and conversion ;
PROKKA_00052	COG4638	Phenylpropionate dioxygenase and related ring-hydroxylating dioxygenases, large terminal subunit	R	General function prediction only ;
PROKKA_00053	COG1638	TRAP-type C4-dicarboxylate transport system, periplasmic component	G	Carbohydrate transport and metabolism ;
PROKKA_00054	COG0132	Dethiobiotin synthetase	H	Coenzyme transport and metabolism ;
PROKKA_00055	COG0156	7-keto-8-aminopelargonate synthetase and related enzymes	H	Coenzyme transport and metabolism ;
PROKKA_00056	COG0161	Adenosylmethionine-8-amino-7-oxononanoate aminotransferase	H	Coenzyme transport and metabolism ;
PROKKA_00057	COG0789	Predicted transcriptional regulators	K	Transcription ;
PROKKA_00058	COG2259	Predicted membrane protein	S	Function unknown;
PROKKA_00059	COG0845	Membrane-fusion protein	M	Cell wall/membrane/envelope biogenesis ;
PROKKA_00060	COG0841	Cation/multidrug efflux pump	V	Defense mechanisms ;
PROKKA_00061	COG1538	Outer membrane protein	U	Intracellular trafficking, secretion, and vesicular transport ;
PROKKA_00062	COG1309	Transcriptional regulator	K	Transcription ;
PROKKA_00065	COG3093	Plasmid maintenance system antidote protein	R	General function prediction only ;
PROKKA_00068	COG2865	Predicted transcriptional regulator containing an HTH domain and an uncharacterized domain shared with the mammalian protein Schlafen	K	Transcription ;
PROKKA_00069	COG0610	Type I site-specific restriction-modification system, R (restriction) subunit and related helicases	V	Defense mechanisms ;
PROKKA_00073	COG0286	Type I restriction-modification system methyltransferase subunit	V	Defense mechanisms ;
PROKKA_00074	COG4127	Uncharacterized conserved protein	S	Function unknown;
PROKKA_00075	COG4190	Predicted transcriptional regulator	K	Transcription ;
PROKKA_00076	COG0582	Integrase	L	Replication, recombination and repair ;
PROKKA_00077	COG0486	Predicted GTPase	R	General function prediction only ;
PROKKA_00078	COG2940	Proteins containing SET domain	R	General function prediction only ;
PROKKA_00079	COG0550	Topoisomerase IA	L	Replication, recombination and repair ;
PROKKA_00080	COG4929	Uncharacterized membrane-anchored protein	S	Function unknown;
PROKKA_00082	COG2390	Transcriptional regulator, contains sigma factor-related N-terminal domain	K	Transcription ;
PROKKA_00083	COG0496	Predicted acid phosphatase	R	General function prediction only ;
PROKKA_00084	COG3839	ABC-type sugar transport systems, ATPase components	G	Carbohydrate transport and metabolism ;
PROKKA_00085	COG1653	ABC-type sugar transport system, periplasmic component	G	Carbohydrate transport and metabolism ;
PROKKA_00086	COG1175	ABC-type sugar transport systems, permease components	G	Carbohydrate transport and metabolism ;
PROKKA_00087	COG0395	ABC-type sugar transport system, permease component	G	Carbohydrate transport and metabolism ;
PROKKA_00088	COG1409	Predicted phosphohydrolases	R	General function prediction only ;
PROKKA_00089	COG0008	Glutamyl- and glutaminyl-tRNA synthetases	J	Translation, ribosomal structure and biogenesis ;
PROKKA_00090	COG2922	Uncharacterized protein conserved in bacteria	S	Function unknown;
PROKKA_00091	COG4992	Ornithine/acetylornithine aminotransferase	E	Amino acid transport and metabolism ;
PROKKA_00092	COG4579	Isocitrate dehydrogenase kinase/phosphatase	T	Signal transduction mechanisms ;
PROKKA_00093	COG0789	Predicted transcriptional regulators	K	Transcription ;
PROKKA_00094	COG0491	Zn-dependent hydrolases, including glyoxylases	R	General function prediction only ;
PROKKA_00095	COG1396	Predicted transcriptional regulators	K	Transcription ;
PROKKA_00096	COG0626	Cystathionine beta-lyases/cystathionine gamma-synthases	E	Amino acid transport and metabolism ;
PROKKA_00097	COG1651	Protein-disulfide isomerase	O	Posttranslational modification, protein turnover, chaperones ;
PROKKA_00098	COG3087	Cell division protein	D	Cell cycle control, cell division, chromosome partitioning ;
PROKKA_00099	COG0018	Arginyl-tRNA synthetase	J	Translation, ribosomal structure and biogenesis ;
PROKKA_00100	COG1960	Acyl-CoA dehydrogenases	I	Lipid transport and metabolism ;
PROKKA_00103	COG4948	L-alanine-DL-glutamate epimerase and related enzymes of enolase superfamily	R	General function prediction only ;
PROKKA_00104	COG3181	Uncharacterized protein conserved in bacteria	S	Function unknown;
PROKKA_00106	COG3333	Uncharacterized protein conserved in bacteria	S	Function unknown;
PROKKA_00108	COG0119	Isopropylmalate/homocitrate/citramalate synthases	E	Amino acid transport and metabolism ;
PROKKA_00109	COG1309	Transcriptional regulator	K	Transcription ;
PROKKA_00111	COG1508	DNA-directed RNA polymerase specialized sigma subunit, sigma54 homolog	K	Transcription ;
PROKKA_00113	COG2906	Bacterioferritin-associated ferredoxin	P	Inorganic ion transport and metabolism ;
PROKKA_00114	COG2193	Bacterioferritin (cytochrome b1)	P	Inorganic ion transport and metabolism ;
PROKKA_00116	COG4108	Peptide chain release factor RF-3	J	Translation, ribosomal structure and biogenesis ;
PROKKA_00117	COG1280	Putative threonine efflux protein	E	Amino acid transport and metabolism ;
PROKKA_00118	COG0513	Superfamily II DNA and RNA helicases	J	Translation, ribosomal structure and biogenesis ;
PROKKA_00120	COG1514	2'-5' RNA ligase	J	Translation, ribosomal structure and biogenesis ;
PROKKA_00122	COG3171	Uncharacterized protein conserved in bacteria	S	Function unknown;
PROKKA_00123	COG1309	Transcriptional regulator	K	Transcription ;
PROKKA_00125	COG0073	EMAP domain	R	General function prediction only ;
PROKKA_00126	COG1171	Threonine dehydratase	E	Amino acid transport and metabolism ;
PROKKA_00127	COG1540	Uncharacterized proteins, homologs of lactam utilization protein B	R	General function prediction only ;
PROKKA_00128	COG3333	Uncharacterized protein conserved in bacteria	S	Function unknown;
PROKKA_00130	COG3181	Uncharacterized protein conserved in bacteria	S	Function unknown;
PROKKA_00131	COG0583	Transcriptional regulator	K	Transcription ;
PROKKA_00132	COG0119	Isopropylmalate/homocitrate/citramalate synthases	E	Amino acid transport and metabolism ;
PROKKA_00134	COG2207	AraC-type DNA-binding domain-containing proteins	K	Transcription ;
PROKKA_00135	COG3733	Cu2+-containing amine oxidase	Q	Secondary metabolites biosynthesis, transport and catabolism ;
PROKKA_00136	COG1012	NAD-dependent aldehyde dehydrogenases	C	Energy production and conversion ;
PROKKA_00137	COG2207	AraC-type DNA-binding domain-containing proteins	K	Transcription ;
PROKKA_00139	COG0834	ABC-type amino acid transport/signal transduction systems, periplasmic component/domain	T	Signal transduction mechanisms ;
PROKKA_00140	COG0765	ABC-type amino acid transport system, permease component	E	Amino acid transport and metabolism ;
PROKKA_00141	COG0765	ABC-type amino acid transport system, permease component	E	Amino acid transport and metabolism ;
PROKKA_00142	COG1126	ABC-type polar amino acid transport system, ATPase component	E	Amino acid transport and metabolism ;
PROKKA_00143	COG0373	Glutamyl-tRNA reductase	H	Coenzyme transport and metabolism ;
PROKKA_00144	COG0216	Protein chain release factor A	J	Translation, ribosomal structure and biogenesis ;
PROKKA_00145	COG2890	Methylase of polypeptide chain release factors	J	Translation, ribosomal structure and biogenesis ;
PROKKA_00146	COG0278	Glutaredoxin-related protein	O	Posttranslational modification, protein turnover, chaperones ;
PROKKA_00147	COG0163	3-polyprenyl-4-hydroxybenzoate decarboxylase	H	Coenzyme transport and metabolism ;
PROKKA_00148	COG0554	Glycerol kinase	C	Energy production and conversion ;
PROKKA_00149	COG2814	Arabinose efflux permease	G	Carbohydrate transport and metabolism ;
PROKKA_00151	COG1354	Uncharacterized conserved protein	S	Function unknown;
PROKKA_00152	COG2197	Response regulator containing a CheY-like receiver domain and an HTH DNA-binding domain	K	Transcription ;
PROKKA_00153	COG1622	Heme/copper-type cytochrome/quinol oxidases, subunit 2	C	Energy production and conversion ;
PROKKA_00154	COG0843	Heme/copper-type cytochrome/quinol oxidases, subunit 1	C	Energy production and conversion ;
PROKKA_00155	COG1845	Heme/copper-type cytochrome/quinol oxidase, subunit 3	C	Energy production and conversion ;
PROKKA_00156	COG3125	Heme/copper-type cytochrome/quinol oxidase, subunit 4	C	Energy production and conversion ;
PROKKA_00157	COG0109	Polyprenyltransferase (cytochrome oxidase assembly factor)	O	Posttranslational modification, protein turnover, chaperones ;
PROKKA_00158	COG2814	Arabinose efflux permease	G	Carbohydrate transport and metabolism ;
PROKKA_00160	COG1989	Type II secretory pathway, prepilin signal peptidase PulO and related peptidases	U	Intracellular trafficking, secretion, and vesicular transport ;
PROKKA_00161	COG0237	Dephospho-CoA kinase	H	Coenzyme transport and metabolism ;
PROKKA_00162	COG4582	Uncharacterized protein conserved in bacteria	S	Function unknown;
PROKKA_00163	COG1538	Outer membrane protein	U	Intracellular trafficking, secretion, and vesicular transport ;
PROKKA_00164	COG0841	Cation/multidrug efflux pump	V	Defense mechanisms ;
PROKKA_00165	COG0841	Cation/multidrug efflux pump	V	Defense mechanisms ;
PROKKA_00166	COG0845	Membrane-fusion protein	M	Cell wall/membrane/envelope biogenesis ;
PROKKA_00167	COG0352	Thiamine monophosphate synthase	H	Coenzyme transport and metabolism ;
PROKKA_00168	COG2607	Predicted ATPase (AAA+ superfamily)	R	General function prediction only ;
PROKKA_00169	COG1364	N-acetylglutamate synthase (N-acetylornithine aminotransferase)	E	Amino acid transport and metabolism ;
PROKKA_00170	COG3014	Uncharacterized protein conserved in bacteria	S	Function unknown;
PROKKA_00172	COG3417	Collagen-binding surface adhesin SpaP (antigen I/II family)	R	General function prediction only ;
PROKKA_00175	COG0001	Glutamate-1-semialdehyde aminotransferase	H	Coenzyme transport and metabolism ;
PROKKA_00176	COG0352	Thiamine monophosphate synthase	H	Coenzyme transport and metabolism ;
PROKKA_00177	COG0351	Hydroxymethylpyrimidine/phosphomethylpyrimidine kinase	H	Coenzyme transport and metabolism ;
PROKKA_00178	COG1773	Rubredoxin	C	Energy production and conversion ;
PROKKA_00179	COG1678	Putative transcriptional regulator	K	Transcription ;
PROKKA_00180	COG0816	Predicted endonuclease involved in recombination (possible Holliday junction resolvase in Mycoplasmas and B. subtilis)	L	Replication, recombination and repair ;
PROKKA_00181	COG2065	Pyrimidine operon attenuation protein/uracil phosphoribosyltransferase	F	Nucleotide transport and metabolism ;
PROKKA_00182	COG0540	Aspartate carbamoyltransferase, catalytic chain	F	Nucleotide transport and metabolism ;
PROKKA_00183	COG0044	Dihydroorotase and related cyclic amidohydrolases	F	Nucleotide transport and metabolism ;
PROKKA_00184	COG0204	1-acyl-sn-glycerol-3-phosphate acyltransferase	I	Lipid transport and metabolism ;
PROKKA_00186	COG0795	Predicted permeases	R	General function prediction only ;
PROKKA_00187	COG0744	Membrane carboxypeptidase (penicillin-binding protein)	M	Cell wall/membrane/envelope biogenesis ;
PROKKA_00188	COG0169	Shikimate 5-dehydrogenase	E	Amino acid transport and metabolism ;
PROKKA_00189	COG0557	Exoribonuclease R	K	Transcription ;
PROKKA_00190	COG0773	UDP-N-acetylmuramate-alanine ligase	M	Cell wall/membrane/envelope biogenesis ;
PROKKA_00191	COG0511	Biotin carboxyl carrier protein	I	Lipid transport and metabolism ;
PROKKA_00192	COG0439	Biotin carboxylase	I	Lipid transport and metabolism ;
PROKKA_00193	COG2264	Ribosomal protein L11 methylase	J	Translation, ribosomal structure and biogenesis ;
PROKKA_00194	COG0524	Sugar kinases, ribokinase family	G	Carbohydrate transport and metabolism ;
PROKKA_00195	COG3133	Outer membrane lipoprotein	M	Cell wall/membrane/envelope biogenesis ;
PROKKA_00196	COG0762	Predicted integral membrane protein	S	Function unknown;
PROKKA_00199	COG0008	Glutamyl- and glutaminyl-tRNA synthetases	J	Translation, ribosomal structure and biogenesis ;
PROKKA_00200	COG1042	Acyl-CoA synthetase (NDP forming)	C	Energy production and conversion ;
PROKKA_00201	COG0400	Predicted esterase	R	General function prediction only ;
PROKKA_00202	COG3028	Uncharacterized protein conserved in bacteria	S	Function unknown;
PROKKA_00203	COG0312	Predicted Zn-dependent proteases and their inactivated homologs	R	General function prediction only ;
PROKKA_00204	COG0102	Ribosomal protein L13	J	Translation, ribosomal structure and biogenesis ;
PROKKA_00205	COG0103	Ribosomal protein S9	J	Translation, ribosomal structure and biogenesis ;
PROKKA_00206	COG0002	Acetylglutamate semialdehyde dehydrogenase	E	Amino acid transport and metabolism ;
PROKKA_00208	COG0316	Uncharacterized conserved protein	S	Function unknown;
PROKKA_00209	COG2377	Predicted molecular chaperone distantly related to HSP70-fold metalloproteases	O	Posttranslational modification, protein turnover, chaperones ;
PROKKA_00210	COG0739	Membrane proteins related to metalloendopeptidases	M	Cell wall/membrane/envelope biogenesis ;
PROKKA_00211	COG0162	Tyrosyl-tRNA synthetase	J	Translation, ribosomal structure and biogenesis ;
PROKKA_00212	COG1881	Phospholipid-binding protein	R	General function prediction only ;
PROKKA_00213	COG0112	Glycine/serine hydroxymethyltransferase	E	Amino acid transport and metabolism ;
PROKKA_00214	COG1327	Predicted transcriptional regulator, consists of a Zn-ribbon and ATP-cone domains	K	Transcription ;
PROKKA_00215	COG1985	Pyrimidine reductase, riboflavin biosynthesis	H	Coenzyme transport and metabolism ;
PROKKA_00216	COG0307	Riboflavin synthase alpha chain	H	Coenzyme transport and metabolism ;
PROKKA_00218	COG0642	Signal transduction histidine kinase	T	Signal transduction mechanisms ;
PROKKA_00219	COG0745	Response regulators consisting of a CheY-like receiver domain and a winged-helix DNA-binding domain	K	Transcription ;
PROKKA_00220	COG1807	4-amino-4-deoxy-L-arabinose transferase and related glycosyltransferases of PMT family	M	Cell wall/membrane/envelope biogenesis ;
PROKKA_00221	COG0463	Glycosyltransferases involved in cell wall biogenesis	M	Cell wall/membrane/envelope biogenesis ;
PROKKA_00223	COG1802	Transcriptional regulators	K	Transcription ;
PROKKA_00225	COG1028	Dehydrogenases with different specificities (related to short-chain alcohol dehydrogenases)	R	General function prediction only ;
PROKKA_00226	COG2513	PEP phosphonomutase and related enzymes	G	Carbohydrate transport and metabolism ;
PROKKA_00227	COG4663	TRAP-type mannitol/chloroaromatic compound transport system, periplasmic component	Q	Secondary metabolites biosynthesis, transport and catabolism ;
PROKKA_00228	COG4665	TRAP-type mannitol/chloroaromatic compound transport system, small permease component	Q	Secondary metabolites biosynthesis, transport and catabolism ;
PROKKA_00229	COG4664	TRAP-type mannitol/chloroaromatic compound transport system, large permease component	Q	Secondary metabolites biosynthesis, transport and catabolism ;
PROKKA_00231	COG0474	Cation transport ATPase	P	Inorganic ion transport and metabolism ;
PROKKA_00232	COG0474	Cation transport ATPase	P	Inorganic ion transport and metabolism ;
PROKKA_00233	COG1607	Acyl-CoA hydrolase	I	Lipid transport and metabolism ;
PROKKA_00234	COG0758	Predicted Rossmann fold nucleotide-binding protein involved in DNA uptake	U	Intracellular trafficking, secretion, and vesicular transport ;
PROKKA_00235	COG0242	N-formylmethionyl-tRNA deformylase	J	Translation, ribosomal structure and biogenesis ;
PROKKA_00236	COG0223	Methionyl-tRNA formyltransferase	J	Translation, ribosomal structure and biogenesis ;
PROKKA_00237	COG0144	tRNA and rRNA cytosine-C5-methylases	J	Translation, ribosomal structure and biogenesis ;
PROKKA_00239	COG5000	Signal transduction histidine kinase involved in nitrogen fixation and metabolism regulation	T	Signal transduction mechanisms ;
PROKKA_00240	COG2204	Response regulator containing CheY-like receiver, AAA-type ATPase, and DNA-binding domains	T	Signal transduction mechanisms ;
PROKKA_00241	COG0569	K+ transport systems, NAD-binding component	P	Inorganic ion transport and metabolism ;
PROKKA_00242	COG0168	Trk-type K+ transport systems, membrane components	P	Inorganic ion transport and metabolism ;
PROKKA_00243	COG2226	Methylase involved in ubiquinone/menaquinone biosynthesis	H	Coenzyme transport and metabolism ;
PROKKA_00244	COG1040	Predicted amidophosphoribosyltransferases	R	General function prediction only ;
PROKKA_00245	COG0219	Predicted rRNA methylase (SpoU class)	J	Translation, ribosomal structure and biogenesis ;
PROKKA_00247	COG0240	Glycerol-3-phosphate dehydrogenase	C	Energy production and conversion ;
PROKKA_00248	COG1952	Preprotein translocase subunit SecB	U	Intracellular trafficking, secretion, and vesicular transport ;
PROKKA_00249	COG0695	Glutaredoxin and related proteins	O	Posttranslational modification, protein turnover, chaperones ;
PROKKA_00250	COG0607	Rhodanese-related sulfurtransferase	P	Inorganic ion transport and metabolism ;
PROKKA_00251	COG0588	Phosphoglycerate mutase 1	G	Carbohydrate transport and metabolism ;
PROKKA_00252	COG4942	Membrane-bound metallopeptidase	D	Cell cycle control, cell division, chromosome partitioning ;
PROKKA_00253	COG0793	Periplasmic protease	M	Cell wall/membrane/envelope biogenesis ;
PROKKA_00254	COG0476	Dinucleotide-utilizing enzymes involved in molybdopterin and thiamine biosynthesis family 2	H	Coenzyme transport and metabolism ;
PROKKA_00255	COG0548	Acetylglutamate kinase	E	Amino acid transport and metabolism ;
PROKKA_00256	COG1116	ABC-type nitrate/sulfonate/bicarbonate transport system, ATPase component	P	Inorganic ion transport and metabolism ;
PROKKA_00257	COG0715	ABC-type nitrate/sulfonate/bicarbonate transport systems, periplasmic components	P	Inorganic ion transport and metabolism ;
PROKKA_00258	COG0600	ABC-type nitrate/sulfonate/bicarbonate transport system, permease component	P	Inorganic ion transport and metabolism ;
PROKKA_00259	COG1028	Dehydrogenases with different specificities (related to short-chain alcohol dehydrogenases)	R	General function prediction only ;
PROKKA_00260	COG1917	Uncharacterized conserved protein, contains double-stranded beta-helix domain	S	Function unknown;
PROKKA_00261	COG0596	Predicted hydrolases or acyltransferases (alpha/beta hydrolase superfamily)	R	General function prediction only ;
PROKKA_00262	COG1414	Transcriptional regulator	K	Transcription ;
PROKKA_00263	COG1028	Dehydrogenases with different specificities (related to short-chain alcohol dehydrogenases)	R	General function prediction only ;
PROKKA_00264	COG0028	Thiamine pyrophosphate-requiring enzymes [acetolactate synthase, pyruvate dehydrogenase (cytochrome), glyoxylate carboligase, phosphonopyruvate decarboxylase]	H	Coenzyme transport and metabolism ;
PROKKA_00265	COG1712	Predicted dinucleotide-utilizing enzyme	R	General function prediction only ;
PROKKA_00266	COG1012	NAD-dependent aldehyde dehydrogenases	C	Energy production and conversion ;
PROKKA_00267	COG2514	Predicted ring-cleavage extradiol dioxygenase	R	General function prediction only ;
PROKKA_00268	COG0654	2-polyprenyl-6-methoxyphenol hydroxylase and related FAD-dependent oxidoreductases	C	Energy production and conversion ;
PROKKA_00270	COG4638	Phenylpropionate dioxygenase and related ring-hydroxylating dioxygenases, large terminal subunit	R	General function prediction only ;
PROKKA_00272	COG1018	Flavodoxin reductases (ferredoxin-NADPH reductases) family 1	C	Energy production and conversion ;
PROKKA_00273	COG1135	ABC-type metal ion transport system, ATPase component	P	Inorganic ion transport and metabolism ;
PROKKA_00274	COG2011	ABC-type metal ion transport system, permease component	P	Inorganic ion transport and metabolism ;
PROKKA_00275	COG1464	ABC-type metal ion transport system, periplasmic component/surface antigen	P	Inorganic ion transport and metabolism ;
PROKKA_00276	COG2823	Predicted periplasmic or secreted lipoprotein	R	General function prediction only ;
PROKKA_00277	COG0279	Phosphoheptose isomerase	G	Carbohydrate transport and metabolism ;
PROKKA_00278	COG0664	cAMP-binding proteins - catabolite gene activator and regulatory subunit of cAMP-dependent protein kinases	T	Signal transduction mechanisms ;
PROKKA_00279	COG3213	Uncharacterized protein involved in response to NO	P	Inorganic ion transport and metabolism ;
PROKKA_00280	COG1116	ABC-type nitrate/sulfonate/bicarbonate transport system, ATPase component	P	Inorganic ion transport and metabolism ;
PROKKA_00281	COG0600	ABC-type nitrate/sulfonate/bicarbonate transport system, permease component	P	Inorganic ion transport and metabolism ;
PROKKA_00282	COG0715	ABC-type nitrate/sulfonate/bicarbonate transport systems, periplasmic components	P	Inorganic ion transport and metabolism ;
PROKKA_00286	COG0792	Predicted endonuclease distantly related to archaeal Holliday junction resolvase	L	Replication, recombination and repair ;
PROKKA_00287	COG0313	Predicted methyltransferases	R	General function prediction only ;
PROKKA_00288	COG3034	Uncharacterized protein conserved in bacteria	S	Function unknown;
PROKKA_00289	COG0797	Lipoproteins	M	Cell wall/membrane/envelope biogenesis ;
PROKKA_00290	COG1660	Predicted P-loop-containing kinase	R	General function prediction only ;
PROKKA_00291	COG1493	Serine kinase of the HPr protein, regulates carbohydrate metabolism	T	Signal transduction mechanisms ;
PROKKA_00292	COG1762	Phosphotransferase system mannitol/fructose-specific IIA domain (Ntr-type)	T	Signal transduction mechanisms ;
PROKKA_00293	COG1544	Ribosome-associated protein Y (PSrp-1)	J	Translation, ribosomal structure and biogenesis ;
PROKKA_00294	COG1137	ABC-type (unclassified) transport system, ATPase component	R	General function prediction only ;
PROKKA_00295	COG1934	Uncharacterized protein conserved in bacteria	S	Function unknown;
PROKKA_00296	COG3117	Uncharacterized protein conserved in bacteria	S	Function unknown;
PROKKA_00297	COG1778	Low specificity phosphatase (HAD superfamily)	R	General function prediction only ;
PROKKA_00298	COG0794	Predicted sugar phosphate isomerase involved in capsule formation	M	Cell wall/membrane/envelope biogenesis ;
PROKKA_00299	COG0027	Formate-dependent phosphoribosylglycinamide formyltransferase (GAR transformylase)	F	Nucleotide transport and metabolism ;
PROKKA_00300	COG0037	Predicted ATPase of the PP-loop superfamily implicated in cell cycle control	D	Cell cycle control, cell division, chromosome partitioning ;
PROKKA_00301	COG1539	Dihydroneopterin aldolase	H	Coenzyme transport and metabolism ;
PROKKA_00302	COG1028	Dehydrogenases with different specificities (related to short-chain alcohol dehydrogenases)	R	General function prediction only ;
PROKKA_00303	COG3975	Predicted protease with the C-terminal PDZ domain	R	General function prediction only ;
PROKKA_00304	COG0693	Putative intracellular protease/amidase	R	General function prediction only ;
PROKKA_00305	COG3177	Uncharacterized conserved protein	S	Function unknown;
PROKKA_00307	COG0356	F0F1-type ATP synthase, subunit a	C	Energy production and conversion ;
PROKKA_00308	COG0636	F0F1-type ATP synthase, subunit c/Archaeal/vacuolar-type H+-ATPase, subunit K	C	Energy production and conversion ;
PROKKA_00309	COG0711	F0F1-type ATP synthase, subunit b	C	Energy production and conversion ;
PROKKA_00310	COG0712	F0F1-type ATP synthase, delta subunit (mitochondrial oligomycin sensitivity protein)	C	Energy production and conversion ;
PROKKA_00311	COG0056	F0F1-type ATP synthase, alpha subunit	C	Energy production and conversion ;
PROKKA_00312	COG0224	F0F1-type ATP synthase, gamma subunit	C	Energy production and conversion ;
PROKKA_00313	COG0055	F0F1-type ATP synthase, beta subunit	C	Energy production and conversion ;
PROKKA_00314	COG0055	F0F1-type ATP synthase, beta subunit	C	Energy production and conversion ;
PROKKA_00315	COG0355	F0F1-type ATP synthase, epsilon subunit (mitochondrial delta subunit)	C	Energy production and conversion ;
PROKKA_00319	COG1198	Primosomal protein N' (replication factor Y) - superfamily II helicase	L	Replication, recombination and repair ;
PROKKA_00320	COG1146	Ferredoxin	C	Energy production and conversion ;
PROKKA_00321	COG1053	Succinate dehydrogenase/fumarate reductase, flavoprotein subunit	C	Energy production and conversion ;
PROKKA_00322	COG0210	Superfamily I DNA and RNA helicases	L	Replication, recombination and repair ;
PROKKA_00323	COG3734	2-keto-3-deoxy-galactonokinase	G	Carbohydrate transport and metabolism ;
PROKKA_00324	COG0800	2-keto-3-deoxy-6-phosphogluconate aldolase	G	Carbohydrate transport and metabolism ;
PROKKA_00325	COG4948	L-alanine-DL-glutamate epimerase and related enzymes of enolase superfamily	R	General function prediction only ;
PROKKA_00326	COG2186	Transcriptional regulators	K	Transcription ;
PROKKA_00327	COG3181	Uncharacterized protein conserved in bacteria	S	Function unknown;
PROKKA_00329	COG3333	Uncharacterized protein conserved in bacteria	S	Function unknown;
PROKKA_00330	COG1052	Lactate dehydrogenase and related dehydrogenases	R	General function prediction only ;
PROKKA_00331	COG0834	ABC-type amino acid transport/signal transduction systems, periplasmic component/domain	T	Signal transduction mechanisms ;
PROKKA_00332	COG0765	ABC-type amino acid transport system, permease component	E	Amino acid transport and metabolism ;
PROKKA_00333	COG0111	Phosphoglycerate dehydrogenase and related dehydrogenases	E	Amino acid transport and metabolism ;
PROKKA_00334	COG0765	ABC-type amino acid transport system, permease component	E	Amino acid transport and metabolism ;
PROKKA_00336	COG2271	Sugar phosphate permease	G	Carbohydrate transport and metabolism ;
PROKKA_00337	COG1942	Uncharacterized protein, 4-oxalocrotonate tautomerase homolog	R	General function prediction only ;
PROKKA_00338	COG3971	2-keto-4-pentenoate hydratase	Q	Secondary metabolites biosynthesis, transport and catabolism ;
PROKKA_00339	COG3971	2-keto-4-pentenoate hydratase	Q	Secondary metabolites biosynthesis, transport and catabolism ;
PROKKA_00340	COG1012	NAD-dependent aldehyde dehydrogenases	C	Energy production and conversion ;
PROKKA_00341	COG0235	Ribulose-5-phosphate 4-epimerase and related epimerases and aldolases	G	Carbohydrate transport and metabolism ;
PROKKA_00343	COG0583	Transcriptional regulator	K	Transcription ;
PROKKA_00346	COG0583	Transcriptional regulator	K	Transcription ;
PROKKA_00349	COG0861	Membrane protein TerC, possibly involved in tellurium resistance	P	Inorganic ion transport and metabolism ;
PROKKA_00351	COG0833	Amino acid transporters	E	Amino acid transport and metabolism ;
PROKKA_00352	COG2353	Uncharacterized conserved protein	S	Function unknown;
PROKKA_00353	COG2353	Uncharacterized conserved protein	S	Function unknown;
PROKKA_00354	COG3038	Cytochrome B561	C	Energy production and conversion ;
PROKKA_00355	COG0745	Response regulators consisting of a CheY-like receiver domain and a winged-helix DNA-binding domain	K	Transcription ;
PROKKA_00356	COG0642	Signal transduction histidine kinase	T	Signal transduction mechanisms ;
PROKKA_00357	COG3109	Activator of osmoprotectant transporter ProP	T	Signal transduction mechanisms ;
PROKKA_00358	COG1741	Pirin-related protein	R	General function prediction only ;
PROKKA_00359	COG3162	Predicted membrane protein	S	Function unknown;
PROKKA_00360	COG4147	Predicted symporter	R	General function prediction only ;
PROKKA_00361	COG0365	Acyl-coenzyme A synthetases/AMP-(fatty) acid ligases	I	Lipid transport and metabolism ;
PROKKA_00362	COG2197	Response regulator containing a CheY-like receiver domain and an HTH DNA-binding domain	K	Transcription ;
PROKKA_00363	COG0029	Aspartate oxidase	H	Coenzyme transport and metabolism ;
PROKKA_00364	COG0379	Quinolinate synthase	H	Coenzyme transport and metabolism ;
PROKKA_00365	COG0157	Nicotinate-nucleotide pyrophosphorylase	H	Coenzyme transport and metabolism ;
PROKKA_00366	COG0591	Na+/proline symporter	R	General function prediction only ;
PROKKA_00367	COG0242	N-formylmethionyl-tRNA deformylase	J	Translation, ribosomal structure and biogenesis ;
PROKKA_00369	COG0664	cAMP-binding proteins - catabolite gene activator and regulatory subunit of cAMP-dependent protein kinases	T	Signal transduction mechanisms ;
PROKKA_00370	COG0583	Transcriptional regulator	K	Transcription ;
PROKKA_00371	COG1522	Transcriptional regulators	K	Transcription ;
PROKKA_00372	COG3961	Pyruvate decarboxylase and related thiamine pyrophosphate-requiring enzymes	R	General function prediction only ;
PROKKA_00373	COG1638	TRAP-type C4-dicarboxylate transport system, periplasmic component	G	Carbohydrate transport and metabolism ;
PROKKA_00374	COG1409	Predicted phosphohydrolases	R	General function prediction only ;
PROKKA_00375	COG3240	Phospholipase/lecithinase/hemolysin	R	General function prediction only ;
PROKKA_00376	COG0583	Transcriptional regulator	K	Transcription ;
PROKKA_00377	COG2271	Sugar phosphate permease	G	Carbohydrate transport and metabolism ;
PROKKA_00378	COG1028	Dehydrogenases with different specificities (related to short-chain alcohol dehydrogenases)	R	General function prediction only ;
PROKKA_00379	COG0129	Dihydroxyacid dehydratase/phosphogluconate dehydratase	G	Carbohydrate transport and metabolism ;
PROKKA_00380	COG2084	3-hydroxyisobutyrate dehydrogenase and related beta-hydroxyacid dehydrogenases	I	Lipid transport and metabolism ;
PROKKA_00381	COG1114	Branched-chain amino acid permeases	E	Amino acid transport and metabolism ;
PROKKA_00382	COG0688	Phosphatidylserine decarboxylase	I	Lipid transport and metabolism ;
PROKKA_00383	COG0604	NADPH:quinone reductase and related Zn-dependent oxidoreductases	R	General function prediction only ;
PROKKA_00384	COG1272	Predicted membrane protein, hemolysin III homolog	R	General function prediction only ;
PROKKA_00387	COG0582	Integrase	L	Replication, recombination and repair ;
PROKKA_00389	COG3668	Plasmid stabilization system protein	R	General function prediction only ;
PROKKA_00390	COG3177	Uncharacterized conserved protein	S	Function unknown;
PROKKA_00394	COG0270	Site-specific DNA methylase	L	Replication, recombination and repair ;
PROKKA_00396	COG0270	Site-specific DNA methylase	L	Replication, recombination and repair ;
PROKKA_00397	COG2003	DNA repair proteins	L	Replication, recombination and repair ;
PROKKA_00398	COG0413	Ketopantoate hydroxymethyltransferase	H	Coenzyme transport and metabolism ;
PROKKA_00399	COG1051	ADP-ribose pyrophosphatase	F	Nucleotide transport and metabolism ;
PROKKA_00401	COG5489	Uncharacterized conserved protein	S	Function unknown;
PROKKA_00403	COG5419	Uncharacterized conserved protein	S	Function unknown;
PROKKA_00405	COG5534	Plasmid replication initiator protein	L	Replication, recombination and repair ;
PROKKA_00407	COG4959	Type IV secretory pathway, protease TraF	U	Intracellular trafficking, secretion, and vesicular transport ;
PROKKA_00408	COG3843	Type IV secretory pathway, VirD2 components (relaxase)	U	Intracellular trafficking, secretion, and vesicular transport ;
PROKKA_00409	COG0583	Transcriptional regulator	K	Transcription ;
PROKKA_00410	COG2814	Arabinose efflux permease	G	Carbohydrate transport and metabolism ;
PROKKA_00411	COG0583	Transcriptional regulator	K	Transcription ;
PROKKA_00412	COG3505	Type IV secretory pathway, VirD4 components	U	Intracellular trafficking, secretion, and vesicular transport ;
PROKKA_00414	COG4962	Flp pilus assembly protein, ATPase CpaF	U	Intracellular trafficking, secretion, and vesicular transport ;
PROKKA_00415	COG3838	Type IV secretory pathway, VirB2 components (pilins)	U	Intracellular trafficking, secretion, and vesicular transport ;
PROKKA_00416	COG5268	Type IV secretory pathway, TrbD component	U	Intracellular trafficking, secretion, and vesicular transport ;
PROKKA_00417	COG3451	Type IV secretory pathway, VirB4 components	U	Intracellular trafficking, secretion, and vesicular transport ;
PROKKA_00418	COG5314	Conjugal transfer/entry exclusion protein	U	Intracellular trafficking, secretion, and vesicular transport ;
PROKKA_00420	COG3846	Type IV secretory pathway, TrbL components	U	Intracellular trafficking, secretion, and vesicular transport ;
PROKKA_00421	COG3701	Type IV secretory pathway, TrbF components	U	Intracellular trafficking, secretion, and vesicular transport ;
PROKKA_00422	COG3504	Type IV secretory pathway, VirB9 components	U	Intracellular trafficking, secretion, and vesicular transport ;
PROKKA_00423	COG2948	Type IV secretory pathway, VirB10 components	U	Intracellular trafficking, secretion, and vesicular transport ;
PROKKA_00424	COG5639	Uncharacterized conserved small protein	S	Function unknown;
PROKKA_00426	COG2233	Xanthine/uracil permeases	F	Nucleotide transport and metabolism ;
PROKKA_00427	COG0326	Molecular chaperone, HSP90 family	O	Posttranslational modification, protein turnover, chaperones ;
PROKKA_00428	COG0239	Integral membrane protein possibly involved in chromosome condensation	D	Cell cycle control, cell division, chromosome partitioning ;
PROKKA_00430	COG4137	ABC-type uncharacterized transport system, permease component	R	General function prediction only ;
PROKKA_00431	COG0541	Signal recognition particle GTPase	U	Intracellular trafficking, secretion, and vesicular transport ;
PROKKA_00432	COG2104	Sulfur transfer protein involved in thiamine biosynthesis	H	Coenzyme transport and metabolism ;
PROKKA_00433	COG0220	Predicted S-adenosylmethionine-dependent methyltransferase	R	General function prediction only ;
PROKKA_00434	COG2206	HD-GYP domain	T	Signal transduction mechanisms ;
PROKKA_00435	COG0142	Geranylgeranyl pyrophosphate synthase	H	Coenzyme transport and metabolism ;
PROKKA_00437	COG0697	Permeases of the drug/metabolite transporter (DMT) superfamily	R	General function prediction only ;
PROKKA_00438	COG0129	Dihydroxyacid dehydratase/phosphogluconate dehydratase	G	Carbohydrate transport and metabolism ;
PROKKA_00439	COG1462	Uncharacterized protein involved in formation of curli polymers	M	Cell wall/membrane/envelope biogenesis ;
PROKKA_00440	COG4259	Uncharacterized protein conserved in bacteria	S	Function unknown;
PROKKA_00441	COG4380	Uncharacterized protein conserved in bacteria	S	Function unknown;
PROKKA_00442	COG1062	Zn-dependent alcohol dehydrogenases, class III	C	Energy production and conversion ;
PROKKA_00443	COG1937	Uncharacterized protein conserved in bacteria	S	Function unknown;
PROKKA_00444	COG1613	ABC-type sulfate transport system, periplasmic component	P	Inorganic ion transport and metabolism ;
PROKKA_00445	COG0555	ABC-type sulfate transport system, permease component	O	Posttranslational modification, protein turnover, chaperones ;
PROKKA_00446	COG4208	ABC-type sulfate transport system, permease component	P	Inorganic ion transport and metabolism ;
PROKKA_00447	COG1118	ABC-type sulfate/molybdate transport systems, ATPase component	P	Inorganic ion transport and metabolism ;
PROKKA_00448	COG0175	3'-phosphoadenosine 5'-phosphosulfate sulfotransferase (PAPS reductase)/FAD synthetase and related enzymes	H	Coenzyme transport and metabolism ;
PROKKA_00449	COG0175	3'-phosphoadenosine 5'-phosphosulfate sulfotransferase (PAPS reductase)/FAD synthetase and related enzymes	H	Coenzyme transport and metabolism ;
PROKKA_00450	COG2895	GTPases - Sulfate adenylate transferase subunit 1	P	Inorganic ion transport and metabolism ;
PROKKA_00451	COG1809	Uncharacterized conserved protein	S	Function unknown;
PROKKA_00452	COG2079	Uncharacterized protein involved in propionate catabolism	R	General function prediction only ;
PROKKA_00453	COG0786	Na+/glutamate symporter	E	Amino acid transport and metabolism ;
PROKKA_00454	COG0386	Glutathione peroxidase	O	Posttranslational modification, protein turnover, chaperones ;
PROKKA_00455	COG0625	Glutathione S-transferase	O	Posttranslational modification, protein turnover, chaperones ;
PROKKA_00456	COG0325	Predicted enzyme with a TIM-barrel fold	R	General function prediction only ;
PROKKA_00457	COG1280	Putative threonine efflux protein	E	Amino acid transport and metabolism ;
PROKKA_00458	COG1309	Transcriptional regulator	K	Transcription ;
PROKKA_00459	COG1960	Acyl-CoA dehydrogenases	I	Lipid transport and metabolism ;
PROKKA_00460	COG0183	Acetyl-CoA acetyltransferase	I	Lipid transport and metabolism ;
PROKKA_00461	COG1250	3-hydroxyacyl-CoA dehydrogenase	I	Lipid transport and metabolism ;
PROKKA_00462	COG2067	Long-chain fatty acid transport protein	I	Lipid transport and metabolism ;
PROKKA_00463	COG1250	3-hydroxyacyl-CoA dehydrogenase	I	Lipid transport and metabolism ;
PROKKA_00464	COG0183	Acetyl-CoA acetyltransferase	I	Lipid transport and metabolism ;
PROKKA_00466	COG0318	Acyl-CoA synthetases (AMP-forming)/AMP-acid ligases II	Q	Secondary metabolites biosynthesis, transport and catabolism ;
PROKKA_00473	COG4771	Outer membrane receptor for ferrienterochelin and colicins	P	Inorganic ion transport and metabolism ;
PROKKA_00475	COG1629	Outer membrane receptor proteins, mostly Fe transport	P	Inorganic ion transport and metabolism ;
PROKKA_00476	COG3712	Fe2+-dicitrate sensor, membrane component	T	Signal transduction mechanisms ;
PROKKA_00477	COG1595	DNA-directed RNA polymerase specialized sigma subunit, sigma24 homolog	K	Transcription ;
PROKKA_00478	COG3671	Predicted membrane protein	S	Function unknown;
PROKKA_00479	COG3741	N-formylglutamate amidohydrolase	E	Amino acid transport and metabolism ;
PROKKA_00480	COG0388	Predicted amidohydrolase	R	General function prediction only ;
PROKKA_00481	COG2367	Beta-lactamase class A	V	Defense mechanisms ;
PROKKA_00483	COG3653	N-acyl-D-aspartate/D-glutamate deacylase	Q	Secondary metabolites biosynthesis, transport and catabolism ;
PROKKA_00484	COG0583	Transcriptional regulator	K	Transcription ;
PROKKA_00486	COG0583	Transcriptional regulator	K	Transcription ;
PROKKA_00487	COG0665	Glycine/D-amino acid oxidases (deaminating)	E	Amino acid transport and metabolism ;
PROKKA_00488	COG5531	SWIB-domain-containing proteins implicated in chromatin remodeling	B	Chromatin structure and dynamics ;
PROKKA_00489	COG0418	Dihydroorotase	F	Nucleotide transport and metabolism ;
PROKKA_00490	COG0488	ATPase components of ABC transporters with duplicated ATPase domains	R	General function prediction only ;
PROKKA_00492	COG0330	Membrane protease subunits, stomatin/prohibitin homologs	O	Posttranslational modification, protein turnover, chaperones ;
PROKKA_00495	COG2001	Uncharacterized protein conserved in bacteria	S	Function unknown;
PROKKA_00496	COG0275	Predicted S-adenosylmethionine-dependent methyltransferase involved in cell envelope biogenesis	M	Cell wall/membrane/envelope biogenesis ;
PROKKA_00497	COG3116	Cell division protein	D	Cell cycle control, cell division, chromosome partitioning ;
PROKKA_00498	COG0768	Cell division protein FtsI/penicillin-binding protein 2	M	Cell wall/membrane/envelope biogenesis ;
PROKKA_00499	COG0770	UDP-N-acetylmuramyl pentapeptide synthase	M	Cell wall/membrane/envelope biogenesis ;
PROKKA_00500	COG0472	UDP-N-acetylmuramyl pentapeptide phosphotransferase/UDP-N-acetylglucosamine-1-phosphate transferase	M	Cell wall/membrane/envelope biogenesis ;
PROKKA_00501	COG0771	UDP-N-acetylmuramoylalanine-D-glutamate ligase	M	Cell wall/membrane/envelope biogenesis ;
PROKKA_00502	COG0772	Bacterial cell division membrane protein	D	Cell cycle control, cell division, chromosome partitioning ;
PROKKA_00503	COG0707	UDP-N-acetylglucosamine:LPS N-acetylglucosamine transferase	M	Cell wall/membrane/envelope biogenesis ;
PROKKA_00504	COG0773	UDP-N-acetylmuramate-alanine ligase	M	Cell wall/membrane/envelope biogenesis ;
PROKKA_00505	COG1181	D-alanine-D-alanine ligase and related ATP-grasp enzymes	M	Cell wall/membrane/envelope biogenesis ;
PROKKA_00506	COG1589	Cell division septal protein	M	Cell wall/membrane/envelope biogenesis ;
PROKKA_00507	COG0849	Actin-like ATPase involved in cell division	D	Cell cycle control, cell division, chromosome partitioning ;
PROKKA_00508	COG0206	Cell division GTPase	D	Cell cycle control, cell division, chromosome partitioning ;
PROKKA_00509	COG0642	Signal transduction histidine kinase	T	Signal transduction mechanisms ;
PROKKA_00510	COG0745	Response regulators consisting of a CheY-like receiver domain and a winged-helix DNA-binding domain	K	Transcription ;
PROKKA_00511	COG3642	Mn2+-dependent serine/threonine protein kinase	T	Signal transduction mechanisms ;
PROKKA_00512	COG1638	TRAP-type C4-dicarboxylate transport system, periplasmic component	G	Carbohydrate transport and metabolism ;
PROKKA_00513	COG1593	TRAP-type C4-dicarboxylate transport system, large permease component	G	Carbohydrate transport and metabolism ;
PROKKA_00514	COG3090	TRAP-type C4-dicarboxylate transport system, small permease component	G	Carbohydrate transport and metabolism ;
PROKKA_00515	COG3836	2,4-dihydroxyhept-2-ene-1,7-dioic acid aldolase	G	Carbohydrate transport and metabolism ;
PROKKA_00516	COG0388	Predicted amidohydrolase	R	General function prediction only ;
PROKKA_00517	COG1802	Transcriptional regulators	K	Transcription ;
PROKKA_00518	COG2824	Uncharacterized Zn-ribbon-containing protein involved in phosphonate metabolism	P	Inorganic ion transport and metabolism ;
PROKKA_00519	COG0683	ABC-type branched-chain amino acid transport systems, periplasmic component	E	Amino acid transport and metabolism ;
PROKKA_00520	COG0410	ABC-type branched-chain amino acid transport systems, ATPase component	E	Amino acid transport and metabolism ;
PROKKA_00521	COG0411	ABC-type branched-chain amino acid transport systems, ATPase component	E	Amino acid transport and metabolism ;
PROKKA_00522	COG4177	ABC-type branched-chain amino acid transport system, permease component	E	Amino acid transport and metabolism ;
PROKKA_00523	COG0559	Branched-chain amino acid ABC-type transport system, permease components	E	Amino acid transport and metabolism ;
PROKKA_00526	COG1028	Dehydrogenases with different specificities (related to short-chain alcohol dehydrogenases)	R	General function prediction only ;
PROKKA_00527	COG2207	AraC-type DNA-binding domain-containing proteins	K	Transcription ;
PROKKA_00528	COG1414	Transcriptional regulator	K	Transcription ;
PROKKA_00529	COG0169	Shikimate 5-dehydrogenase	E	Amino acid transport and metabolism ;
PROKKA_00530	COG0673	Predicted dehydrogenases and related proteins	R	General function prediction only ;
PROKKA_00533	COG1082	Sugar phosphate isomerases/epimerases	G	Carbohydrate transport and metabolism ;
PROKKA_00534	COG0583	Transcriptional regulator	K	Transcription ;
PROKKA_00535	COG1680	Beta-lactamase class C and other penicillin binding proteins	V	Defense mechanisms ;
PROKKA_00536	COG2814	Arabinose efflux permease	G	Carbohydrate transport and metabolism ;
PROKKA_00537	COG4700	Uncharacterized protein conserved in bacteria containing a divergent form of TPR repeats	S	Function unknown;
PROKKA_00538	COG0501	Zn-dependent protease with chaperone function	O	Posttranslational modification, protein turnover, chaperones ;
PROKKA_00539	COG1385	Uncharacterized protein conserved in bacteria	S	Function unknown;
PROKKA_00540	COG0021	Transketolase	G	Carbohydrate transport and metabolism ;
PROKKA_00541	COG0057	Glyceraldehyde-3-phosphate dehydrogenase/erythrose-4-phosphate dehydrogenase	G	Carbohydrate transport and metabolism ;
PROKKA_00542	COG0126	3-phosphoglycerate kinase	G	Carbohydrate transport and metabolism ;
PROKKA_00544	COG3803	Uncharacterized protein conserved in bacteria	S	Function unknown;
PROKKA_00545	COG0518	GMP synthase - Glutamine amidotransferase domain	F	Nucleotide transport and metabolism ;
PROKKA_00546	COG0410	ABC-type branched-chain amino acid transport systems, ATPase component	E	Amino acid transport and metabolism ;
PROKKA_00547	COG0411	ABC-type branched-chain amino acid transport systems, ATPase component	E	Amino acid transport and metabolism ;
PROKKA_00548	COG4177	ABC-type branched-chain amino acid transport system, permease component	E	Amino acid transport and metabolism ;
PROKKA_00549	COG0559	Branched-chain amino acid ABC-type transport system, permease components	E	Amino acid transport and metabolism ;
PROKKA_00550	COG0683	ABC-type branched-chain amino acid transport systems, periplasmic component	E	Amino acid transport and metabolism ;
PROKKA_00551	COG0683	ABC-type branched-chain amino acid transport systems, periplasmic component	E	Amino acid transport and metabolism ;
PROKKA_00552	COG1251	NAD(P)H-nitrite reductase	C	Energy production and conversion ;
PROKKA_00553	COG0633	Ferredoxin	C	Energy production and conversion ;
PROKKA_00554	COG0174	Glutamine synthetase	E	Amino acid transport and metabolism ;
PROKKA_00555	COG4638	Phenylpropionate dioxygenase and related ring-hydroxylating dioxygenases, large terminal subunit	R	General function prediction only ;
PROKKA_00557	COG1802	Transcriptional regulators	K	Transcription ;
PROKKA_00558	COG0152	Phosphoribosylaminoimidazolesuccinocarboxamide (SAICAR) synthase	F	Nucleotide transport and metabolism ;
PROKKA_00559	COG0041	Phosphoribosylcarboxyaminoimidazole (NCAIR) mutase	F	Nucleotide transport and metabolism ;
PROKKA_00560	COG0026	Phosphoribosylaminoimidazole carboxylase (NCAIR synthetase)	F	Nucleotide transport and metabolism ;
PROKKA_00561	COG0009	Putative translation factor (SUA5)	J	Translation, ribosomal structure and biogenesis ;
PROKKA_00562	COG0169	Shikimate 5-dehydrogenase	E	Amino acid transport and metabolism ;
PROKKA_00563	COG1309	Transcriptional regulator	K	Transcription ;
PROKKA_00564	COG0788	Formyltetrahydrofolate hydrolase	F	Nucleotide transport and metabolism ;
PROKKA_00565	COG1853	Conserved protein/domain typically associated with flavoprotein oxygenases, DIM6/NTAB family	R	General function prediction only ;
PROKKA_00566	COG0259	Pyridoxamine-phosphate oxidase	H	Coenzyme transport and metabolism ;
PROKKA_00567	COG3703	Uncharacterized protein involved in cation transport	P	Inorganic ion transport and metabolism ;
PROKKA_00568	COG0845	Membrane-fusion protein	M	Cell wall/membrane/envelope biogenesis ;
PROKKA_00569	COG1136	ABC-type antimicrobial peptide transport system, ATPase component	V	Defense mechanisms ;
PROKKA_00570	COG1179	Dinucleotide-utilizing enzymes involved in molybdopterin and thiamine biosynthesis family 1	H	Coenzyme transport and metabolism ;
PROKKA_00571	COG0115	Branched-chain amino acid aminotransferase/4-amino-4-deoxychorismate lyase	H	Coenzyme transport and metabolism ;
PROKKA_00572	COG0147	Anthranilate/para-aminobenzoate synthases component I	H	Coenzyme transport and metabolism ;
PROKKA_00573	COG0178	Excinuclease ATPase subunit	L	Replication, recombination and repair ;
PROKKA_00574	COG2363	Uncharacterized small membrane protein	S	Function unknown;
PROKKA_00575	COG1846	Transcriptional regulators	K	Transcription ;
PROKKA_00576	COG0683	ABC-type branched-chain amino acid transport systems, periplasmic component	E	Amino acid transport and metabolism ;
PROKKA_00577	COG0559	Branched-chain amino acid ABC-type transport system, permease components	E	Amino acid transport and metabolism ;
PROKKA_00578	COG0411	ABC-type branched-chain amino acid transport systems, ATPase component	E	Amino acid transport and metabolism ;
PROKKA_00579	COG0410	ABC-type branched-chain amino acid transport systems, ATPase component	E	Amino acid transport and metabolism ;
PROKKA_00580	COG1114	Branched-chain amino acid permeases	E	Amino acid transport and metabolism ;
PROKKA_00581	COG0665	Glycine/D-amino acid oxidases (deaminating)	E	Amino acid transport and metabolism ;
PROKKA_00582	COG2423	Predicted ornithine cyclodeaminase, mu-crystallin homolog	E	Amino acid transport and metabolism ;
PROKKA_00583	COG1396	Predicted transcriptional regulators	K	Transcription ;
PROKKA_00585	COG0672	High-affinity Fe2+/Pb2+ permease	P	Inorganic ion transport and metabolism ;
PROKKA_00586	COG2837	Predicted iron-dependent peroxidase	P	Inorganic ion transport and metabolism ;
PROKKA_00587	COG2822	Predicted periplasmic lipoprotein involved in iron transport	P	Inorganic ion transport and metabolism ;
PROKKA_00589	COG0488	ATPase components of ABC transporters with duplicated ATPase domains	R	General function prediction only ;
PROKKA_00590	COG0787	Alanine racemase	M	Cell wall/membrane/envelope biogenesis ;
PROKKA_00591	COG0665	Glycine/D-amino acid oxidases (deaminating)	E	Amino acid transport and metabolism ;
PROKKA_00592	COG0531	Amino acid transporters	E	Amino acid transport and metabolism ;
PROKKA_00593	COG1522	Transcriptional regulators	K	Transcription ;
PROKKA_00594	COG0584	Glycerophosphoryl diester phosphodiesterase	C	Energy production and conversion ;
PROKKA_00595	COG1666	Uncharacterized protein conserved in bacteria	S	Function unknown;
PROKKA_00596	COG0851	Septum formation topological specificity factor	D	Cell cycle control, cell division, chromosome partitioning ;
PROKKA_00597	COG2894	Septum formation inhibitor-activating ATPase	D	Cell cycle control, cell division, chromosome partitioning ;
PROKKA_00598	COG0850	Septum formation inhibitor	D	Cell cycle control, cell division, chromosome partitioning ;
PROKKA_00599	COG0008	Glutamyl- and glutaminyl-tRNA synthetases	J	Translation, ribosomal structure and biogenesis ;
PROKKA_00600	COG1271	Cytochrome bd-type quinol oxidase, subunit 1	C	Energy production and conversion ;
PROKKA_00601	COG1294	Cytochrome bd-type quinol oxidase, subunit 2	C	Energy production and conversion ;
PROKKA_00602	COG0642	Signal transduction histidine kinase	T	Signal transduction mechanisms ;
PROKKA_00603	COG0745	Response regulators consisting of a CheY-like receiver domain and a winged-helix DNA-binding domain	K	Transcription ;
PROKKA_00604	COG3188	P pilus assembly protein, porin PapC	U	Intracellular trafficking, secretion, and vesicular transport ;
PROKKA_00605	COG0514	Superfamily II DNA helicase	L	Replication, recombination and repair ;
PROKKA_00606	COG0288	Carbonic anhydrase	P	Inorganic ion transport and metabolism ;
PROKKA_00608	COG1729	Uncharacterized protein conserved in bacteria	S	Function unknown;
PROKKA_00609	COG2885	Outer membrane protein and related peptidoglycan-associated (lipo)proteins	M	Cell wall/membrane/envelope biogenesis ;
PROKKA_00610	COG0823	Periplasmic component of the Tol biopolymer transport system	U	Intracellular trafficking, secretion, and vesicular transport ;
PROKKA_00612	COG0848	Biopolymer transport protein	U	Intracellular trafficking, secretion, and vesicular transport ;
PROKKA_00613	COG0811	Biopolymer transport proteins	U	Intracellular trafficking, secretion, and vesicular transport ;
PROKKA_00614	COG0824	Predicted thioesterase	R	General function prediction only ;
PROKKA_00615	COG0442	Prolyl-tRNA synthetase	J	Translation, ribosomal structure and biogenesis ;
PROKKA_00616	COG0494	NTP pyrophosphohydrolases including oxidative damage repair enzymes	R	General function prediction only ;
PROKKA_00618	COG3027	Uncharacterized protein conserved in bacteria	S	Function unknown;
PROKKA_00620	COG3471	Predicted periplasmic/secreted protein	S	Function unknown;
PROKKA_00621	COG0682	Prolipoprotein diacylglyceryltransferase	M	Cell wall/membrane/envelope biogenesis ;
PROKKA_00624	COG1304	L-lactate dehydrogenase (FMN-dependent) and related alpha-hydroxy acid dehydrogenases	C	Energy production and conversion ;
PROKKA_00625	COG2186	Transcriptional regulators	K	Transcription ;
PROKKA_00626	COG1620	L-lactate permease	C	Energy production and conversion ;
PROKKA_00627	COG0596	Predicted hydrolases or acyltransferases (alpha/beta hydrolase superfamily)	R	General function prediction only ;
PROKKA_00628	COG0225	Peptide methionine sulfoxide reductase	O	Posttranslational modification, protein turnover, chaperones ;
PROKKA_00629	COG3189	Uncharacterized conserved protein	S	Function unknown;
PROKKA_00630	COG1109	Phosphomannomutase	G	Carbohydrate transport and metabolism ;
PROKKA_00631	COG0277	FAD/FMN-containing dehydrogenases	C	Energy production and conversion ;
PROKKA_00632	COG0266	Formamidopyrimidine-DNA glycosylase	L	Replication, recombination and repair ;
PROKKA_00633	COG5010	Flp pilus assembly protein TadD, contains TPR repeats	U	Intracellular trafficking, secretion, and vesicular transport ;
PROKKA_00634	COG3017	Outer membrane lipoprotein involved in outer membrane biogenesis	M	Cell wall/membrane/envelope biogenesis ;
PROKKA_00635	COG1947	4-diphosphocytidyl-2C-methyl-D-erythritol 2-phosphate synthase	I	Lipid transport and metabolism ;
PROKKA_00637	COG0462	Phosphoribosylpyrophosphate synthetase	E	Amino acid transport and metabolism ;
PROKKA_00638	COG1825	Ribosomal protein L25 (general stress protein Ctc)	J	Translation, ribosomal structure and biogenesis ;
PROKKA_00639	COG0193	Peptidyl-tRNA hydrolase	J	Translation, ribosomal structure and biogenesis ;
PROKKA_00642	COG0012	Predicted GTPase, probable translation factor	J	Translation, ribosomal structure and biogenesis ;
PROKKA_00643	COG1638	TRAP-type C4-dicarboxylate transport system, periplasmic component	G	Carbohydrate transport and metabolism ;
PROKKA_00644	COG3090	TRAP-type C4-dicarboxylate transport system, small permease component	G	Carbohydrate transport and metabolism ;
PROKKA_00645	COG1593	TRAP-type C4-dicarboxylate transport system, large permease component	G	Carbohydrate transport and metabolism ;
PROKKA_00646	COG1028	Dehydrogenases with different specificities (related to short-chain alcohol dehydrogenases)	R	General function prediction only ;
PROKKA_00647	COG0145	N-methylhydantoinase A/acetone carboxylase, beta subunit	Q	Secondary metabolites biosynthesis, transport and catabolism ;
PROKKA_00648	COG0146	N-methylhydantoinase B/acetone carboxylase, alpha subunit	Q	Secondary metabolites biosynthesis, transport and catabolism ;
PROKKA_00649	COG2423	Predicted ornithine cyclodeaminase, mu-crystallin homolog	E	Amino acid transport and metabolism ;
PROKKA_00650	COG2186	Transcriptional regulators	K	Transcription ;
PROKKA_00651	COG0329	Dihydrodipicolinate synthase/N-acetylneuraminate lyase	M	Cell wall/membrane/envelope biogenesis ;
PROKKA_00652	COG1012	NAD-dependent aldehyde dehydrogenases	C	Energy production and conversion ;
PROKKA_00653	COG1670	Acetyltransferases, including N-acetylases of ribosomal proteins	J	Translation, ribosomal structure and biogenesis ;
PROKKA_00654	COG0596	Predicted hydrolases or acyltransferases (alpha/beta hydrolase superfamily)	R	General function prediction only ;
PROKKA_00655	COG1638	TRAP-type C4-dicarboxylate transport system, periplasmic component	G	Carbohydrate transport and metabolism ;
PROKKA_00656	COG1593	TRAP-type C4-dicarboxylate transport system, large permease component	G	Carbohydrate transport and metabolism ;
PROKKA_00657	COG1028	Dehydrogenases with different specificities (related to short-chain alcohol dehydrogenases)	R	General function prediction only ;
PROKKA_00658	COG4126	Hydantoin racemase	E	Amino acid transport and metabolism ;
PROKKA_00659	COG1414	Transcriptional regulator	K	Transcription ;
PROKKA_00660	COG1414	Transcriptional regulator	K	Transcription ;
PROKKA_00661	COG2814	Arabinose efflux permease	G	Carbohydrate transport and metabolism ;
PROKKA_00662	COG2128	Uncharacterized conserved protein	S	Function unknown;
PROKKA_00663	COG1167	Transcriptional regulators containing a DNA-binding HTH domain and an aminotransferase domain (MocR family) and their eukaryotic orthologs	E	Amino acid transport and metabolism ;
PROKKA_00664	COG0596	Predicted hydrolases or acyltransferases (alpha/beta hydrolase superfamily)	R	General function prediction only ;
PROKKA_00665	COG3971	2-keto-4-pentenoate hydratase	Q	Secondary metabolites biosynthesis, transport and catabolism ;
PROKKA_00666	COG3971	2-keto-4-pentenoate hydratase	Q	Secondary metabolites biosynthesis, transport and catabolism ;
PROKKA_00668	COG3842	ABC-type spermidine/putrescine transport systems, ATPase components	E	Amino acid transport and metabolism ;
PROKKA_00669	COG1178	ABC-type Fe3+ transport system, permease component	P	Inorganic ion transport and metabolism ;
PROKKA_00670	COG1840	ABC-type Fe3+ transport system, periplasmic component	P	Inorganic ion transport and metabolism ;
PROKKA_00671	COG0642	Signal transduction histidine kinase	T	Signal transduction mechanisms ;
PROKKA_00672	COG0745	Response regulators consisting of a CheY-like receiver domain and a winged-helix DNA-binding domain	K	Transcription ;
PROKKA_00679	COG1414	Transcriptional regulator	K	Transcription ;
PROKKA_00680	COG0119	Isopropylmalate/homocitrate/citramalate synthases	E	Amino acid transport and metabolism ;
PROKKA_00681	COG4569	Acetaldehyde dehydrogenase (acetylating)	Q	Secondary metabolites biosynthesis, transport and catabolism ;
PROKKA_00682	COG1464	ABC-type metal ion transport system, periplasmic component/surface antigen	P	Inorganic ion transport and metabolism ;
PROKKA_00683	COG1135	ABC-type metal ion transport system, ATPase component	P	Inorganic ion transport and metabolism ;
PROKKA_00684	COG2011	ABC-type metal ion transport system, permease component	P	Inorganic ion transport and metabolism ;
PROKKA_00685	COG1960	Acyl-CoA dehydrogenases	I	Lipid transport and metabolism ;
PROKKA_00686	COG1960	Acyl-CoA dehydrogenases	I	Lipid transport and metabolism ;
PROKKA_00687	COG1464	ABC-type metal ion transport system, periplasmic component/surface antigen	P	Inorganic ion transport and metabolism ;
PROKKA_00688	COG2141	Coenzyme F420-dependent N5,N10-methylene tetrahydromethanopterin reductase and related flavin-dependent oxidoreductases	C	Energy production and conversion ;
PROKKA_00689	COG1464	ABC-type metal ion transport system, periplasmic component/surface antigen	P	Inorganic ion transport and metabolism ;
PROKKA_00690	COG1464	ABC-type metal ion transport system, periplasmic component/surface antigen	P	Inorganic ion transport and metabolism ;
PROKKA_00691	COG2159	Predicted metal-dependent hydrolase of the TIM-barrel fold	R	General function prediction only ;
PROKKA_00692	COG2141	Coenzyme F420-dependent N5,N10-methylene tetrahydromethanopterin reductase and related flavin-dependent oxidoreductases	C	Energy production and conversion ;
PROKKA_00694	COG0133	Tryptophan synthase beta chain	E	Amino acid transport and metabolism ;
PROKKA_00695	COG1247	Sortase and related acyltransferases	M	Cell wall/membrane/envelope biogenesis ;
PROKKA_00696	COG0665	Glycine/D-amino acid oxidases (deaminating)	E	Amino acid transport and metabolism ;
PROKKA_00697	COG3016	Uncharacterized iron-regulated protein	S	Function unknown;
PROKKA_00698	COG0063	Predicted sugar kinase	G	Carbohydrate transport and metabolism ;
PROKKA_00699	COG2982	Uncharacterized protein involved in outer membrane biogenesis	M	Cell wall/membrane/envelope biogenesis ;
PROKKA_00700	COG2878	Predicted NADH:ubiquinone oxidoreductase, subunit RnfB	C	Energy production and conversion ;
PROKKA_00701	COG0669	Phosphopantetheine adenylyltransferase	H	Coenzyme transport and metabolism ;
PROKKA_00702	COG0742	N6-adenine-specific methylase	L	Replication, recombination and repair ;
PROKKA_00703	COG0552	Signal recognition particle GTPase	U	Intracellular trafficking, secretion, and vesicular transport ;
PROKKA_00704	COG3025	Uncharacterized conserved protein	S	Function unknown;
PROKKA_00705	COG0108	3,4-dihydroxy-2-butanone 4-phosphate synthase	H	Coenzyme transport and metabolism ;
PROKKA_00706	COG0054	Riboflavin synthase beta-chain	H	Coenzyme transport and metabolism ;
PROKKA_00707	COG0781	Transcription termination factor	K	Transcription ;
PROKKA_00708	COG0611	Thiamine monophosphate kinase	H	Coenzyme transport and metabolism ;
PROKKA_00709	COG1267	Phosphatidylglycerophosphatase A and related proteins	I	Lipid transport and metabolism ;
PROKKA_00710	COG1546	Uncharacterized protein (competence- and mitomycin-induced)	R	General function prediction only ;
PROKKA_00712	COG4191	Signal transduction histidine kinase regulating C4-dicarboxylate transport system	T	Signal transduction mechanisms ;
PROKKA_00713	COG4566	Response regulator	T	Signal transduction mechanisms ;
PROKKA_00714	COG0284	Orotidine-5'-phosphate decarboxylase	F	Nucleotide transport and metabolism ;
PROKKA_00715	COG1252	NADH dehydrogenase, FAD-containing subunit	C	Energy production and conversion ;
PROKKA_00716	COG0818	Diacylglycerol kinase	M	Cell wall/membrane/envelope biogenesis ;
PROKKA_00717	COG2197	Response regulator containing a CheY-like receiver domain and an HTH DNA-binding domain	K	Transcription ;
PROKKA_00718	COG0123	Deacetylases, including yeast histone deacetylase and acetoin utilization protein	Q	Secondary metabolites biosynthesis, transport and catabolism ;
PROKKA_00719	COG0459	Chaperonin GroEL (HSP60 family)	O	Posttranslational modification, protein turnover, chaperones ;
PROKKA_00720	COG0234	Co-chaperonin GroES (HSP10)	O	Posttranslational modification, protein turnover, chaperones ;
PROKKA_00721	COG1595	DNA-directed RNA polymerase specialized sigma subunit, sigma24 homolog	K	Transcription ;
PROKKA_00722	COG3712	Fe2+-dicitrate sensor, membrane component	T	Signal transduction mechanisms ;
PROKKA_00725	COG1595	DNA-directed RNA polymerase specialized sigma subunit, sigma24 homolog	K	Transcription ;
PROKKA_00726	COG3712	Fe2+-dicitrate sensor, membrane component	T	Signal transduction mechanisms ;
PROKKA_00729	COG1506	Dipeptidyl aminopeptidases/acylaminoacyl-peptidases	E	Amino acid transport and metabolism ;
PROKKA_00730	COG4993	Glucose dehydrogenase	G	Carbohydrate transport and metabolism ;
PROKKA_00731	COG2255	Holliday junction resolvasome, helicase subunit	L	Replication, recombination and repair ;
PROKKA_00732	COG1171	Threonine dehydratase	E	Amino acid transport and metabolism ;
PROKKA_00733	COG1253	Hemolysins and related proteins containing CBS domains	R	General function prediction only ;
PROKKA_00734	COG0632	Holliday junction resolvasome, DNA-binding subunit	L	Replication, recombination and repair ;
PROKKA_00735	COG0817	Holliday junction resolvasome, endonuclease subunit	L	Replication, recombination and repair ;
PROKKA_00736	COG0138	AICAR transformylase/IMP cyclohydrolase PurH (only IMP cyclohydrolase domain in Aful)	F	Nucleotide transport and metabolism ;
PROKKA_00737	COG2901	Factor for inversion stimulation Fis, transcriptional activator	L	Replication, recombination and repair ;
PROKKA_00738	COG0042	tRNA-dihydrouridine synthase	J	Translation, ribosomal structure and biogenesis ;
PROKKA_00739	COG0654	2-polyprenyl-6-methoxyphenol hydroxylase and related FAD-dependent oxidoreductases	C	Energy production and conversion ;
PROKKA_00741	COG4783	Putative Zn-dependent protease, contains TPR repeats	R	General function prediction only ;
PROKKA_00742	COG2819	Predicted hydrolase of the alpha/beta superfamily	R	General function prediction only ;
PROKKA_00743	COG2207	AraC-type DNA-binding domain-containing proteins	K	Transcription ;
PROKKA_00746	COG4773	Outer membrane receptor for ferric coprogen and ferric-rhodotorulic acid	P	Inorganic ion transport and metabolism ;
PROKKA_00747	COG0429	Predicted hydrolase of the alpha/beta-hydrolase fold	R	General function prediction only ;
PROKKA_00749	COG4391	Uncharacterized protein conserved in bacteria	S	Function unknown;
PROKKA_00750	COG1296	Predicted branched-chain amino acid permease (azaleucine resistance)	E	Amino acid transport and metabolism ;
PROKKA_00752	COG0513	Superfamily II DNA and RNA helicases	J	Translation, ribosomal structure and biogenesis ;
PROKKA_00754	COG0841	Cation/multidrug efflux pump	V	Defense mechanisms ;
PROKKA_00755	COG0845	Membrane-fusion protein	M	Cell wall/membrane/envelope biogenesis ;
PROKKA_00756	COG2199	FOG: GGDEF domain	T	Signal transduction mechanisms ;
PROKKA_00759	COG1846	Transcriptional regulators	K	Transcription ;
PROKKA_00760	COG1280	Putative threonine efflux protein	E	Amino acid transport and metabolism ;
PROKKA_00761	COG2207	AraC-type DNA-binding domain-containing proteins	K	Transcription ;
PROKKA_00762	COG2733	Predicted membrane protein	S	Function unknown;
PROKKA_00763	COG1545	Predicted nucleic-acid-binding protein containing a Zn-ribbon	R	General function prediction only ;
PROKKA_00764	COG0183	Acetyl-CoA acetyltransferase	I	Lipid transport and metabolism ;
PROKKA_00765	COG1042	Acyl-CoA synthetase (NDP forming)	C	Energy production and conversion ;
PROKKA_00766	COG1024	Enoyl-CoA hydratase/carnithine racemase	I	Lipid transport and metabolism ;
PROKKA_00767	COG1846	Transcriptional regulators	K	Transcription ;
PROKKA_00768	COG1846	Transcriptional regulators	K	Transcription ;
PROKKA_00769	COG0683	ABC-type branched-chain amino acid transport systems, periplasmic component	E	Amino acid transport and metabolism ;
PROKKA_00770	COG1522	Transcriptional regulators	K	Transcription ;
PROKKA_00771	COG4230	Delta 1-pyrroline-5-carboxylate dehydrogenase	C	Energy production and conversion ;
PROKKA_00772	COG3169	Uncharacterized protein conserved in bacteria	S	Function unknown;
PROKKA_00773	COG2207	AraC-type DNA-binding domain-containing proteins	K	Transcription ;
PROKKA_00779	COG1629	Outer membrane receptor proteins, mostly Fe transport	P	Inorganic ion transport and metabolism ;
PROKKA_00781	COG1309	Transcriptional regulator	K	Transcription ;
PROKKA_00782	COG1541	Coenzyme F390 synthetase	H	Coenzyme transport and metabolism ;
PROKKA_00783	COG2050	Uncharacterized protein, possibly involved in aromatic compounds catabolism	Q	Secondary metabolites biosynthesis, transport and catabolism ;
PROKKA_00784	COG1024	Enoyl-CoA hydratase/carnithine racemase	I	Lipid transport and metabolism ;
PROKKA_00785	COG1012	NAD-dependent aldehyde dehydrogenases	C	Energy production and conversion ;
PROKKA_00786	COG0683	ABC-type branched-chain amino acid transport systems, periplasmic component	E	Amino acid transport and metabolism ;
PROKKA_00787	COG0559	Branched-chain amino acid ABC-type transport system, permease components	E	Amino acid transport and metabolism ;
PROKKA_00788	COG4177	ABC-type branched-chain amino acid transport system, permease component	E	Amino acid transport and metabolism ;
PROKKA_00789	COG0411	ABC-type branched-chain amino acid transport systems, ATPase component	E	Amino acid transport and metabolism ;
PROKKA_00790	COG0410	ABC-type branched-chain amino acid transport systems, ATPase component	E	Amino acid transport and metabolism ;
PROKKA_00791	COG1250	3-hydroxyacyl-CoA dehydrogenase	I	Lipid transport and metabolism ;
PROKKA_00792	COG3327	Phenylacetic acid-responsive transcriptional repressor	K	Transcription ;
PROKKA_00794	COG0183	Acetyl-CoA acetyltransferase	I	Lipid transport and metabolism ;
PROKKA_00795	COG3396	Uncharacterized conserved protein	S	Function unknown;
PROKKA_00796	COG3460	Uncharacterized enzyme of phenylacetate metabolism	Q	Secondary metabolites biosynthesis, transport and catabolism ;
PROKKA_00797	COG3396	Uncharacterized conserved protein	S	Function unknown;
PROKKA_00798	COG2151	Predicted metal-sulfur cluster biosynthetic enzyme	R	General function prediction only ;
PROKKA_00799	COG1018	Flavodoxin reductases (ferredoxin-NADPH reductases) family 1	C	Energy production and conversion ;
PROKKA_00800	COG3396	Uncharacterized conserved protein	S	Function unknown;
PROKKA_00801	COG1012	NAD-dependent aldehyde dehydrogenases	C	Energy production and conversion ;
PROKKA_00802	COG0663	Carbonic anhydrases/acetyltransferases, isoleucine patch superfamily	R	General function prediction only ;
PROKKA_00804	COG1538	Outer membrane protein	U	Intracellular trafficking, secretion, and vesicular transport ;
PROKKA_00805	COG1566	Multidrug resistance efflux pump	V	Defense mechanisms ;
PROKKA_00807	COG1289	Predicted membrane protein	S	Function unknown;
PROKKA_00809	COG2831	Hemolysin activation/secretion protein	U	Intracellular trafficking, secretion, and vesicular transport ;
PROKKA_00810	COG5306	Uncharacterized conserved protein	S	Function unknown;
PROKKA_00811	COG0848	Biopolymer transport protein	U	Intracellular trafficking, secretion, and vesicular transport ;
PROKKA_00816	COG0760	Parvulin-like peptidyl-prolyl isomerase	O	Posttranslational modification, protein turnover, chaperones ;
PROKKA_00817	COG2885	Outer membrane protein and related peptidoglycan-associated (lipo)proteins	M	Cell wall/membrane/envelope biogenesis ;
PROKKA_00819	COG3049	Penicillin V acylase and related amidases	M	Cell wall/membrane/envelope biogenesis ;
PROKKA_00820	COG0760	Parvulin-like peptidyl-prolyl isomerase	O	Posttranslational modification, protein turnover, chaperones ;
PROKKA_00821	COG2365	Protein tyrosine/serine phosphatase	T	Signal transduction mechanisms ;
PROKKA_00824	COG4779	ABC-type enterobactin transport system, permease component	P	Inorganic ion transport and metabolism ;
PROKKA_00825	COG0609	ABC-type Fe3+-siderophore transport system, permease component	P	Inorganic ion transport and metabolism ;
PROKKA_00826	COG4592	ABC-type Fe2+-enterobactin transport system, periplasmic component	P	Inorganic ion transport and metabolism ;
PROKKA_00827	COG1120	ABC-type cobalamin/Fe3+-siderophores transport systems, ATPase components	H	Coenzyme transport and metabolism ;
PROKKA_00828	COG0456	Acetyltransferases	R	General function prediction only ;
PROKKA_00830	COG1629	Outer membrane receptor proteins, mostly Fe transport	P	Inorganic ion transport and metabolism ;
PROKKA_00831	COG0526	Thiol-disulfide isomerase and thioredoxins	C	Energy production and conversion ;
PROKKA_00832	COG0656	Aldo/keto reductases, related to diketogulonate reductase	R	General function prediction only ;
PROKKA_00833	COG4993	Glucose dehydrogenase	G	Carbohydrate transport and metabolism ;
PROKKA_00834	COG1309	Transcriptional regulator	K	Transcription ;
PROKKA_00835	COG1126	ABC-type polar amino acid transport system, ATPase component	E	Amino acid transport and metabolism ;
PROKKA_00836	COG0765	ABC-type amino acid transport system, permease component	E	Amino acid transport and metabolism ;
PROKKA_00837	COG0765	ABC-type amino acid transport system, permease component	E	Amino acid transport and metabolism ;
PROKKA_00838	COG0834	ABC-type amino acid transport/signal transduction systems, periplasmic component/domain	T	Signal transduction mechanisms ;
PROKKA_00840	COG1737	Transcriptional regulators	K	Transcription ;
PROKKA_00841	COG4318	Uncharacterized protein conserved in bacteria	S	Function unknown;
PROKKA_00843	COG5495	Uncharacterized conserved protein	S	Function unknown;
PROKKA_00844	COG0232	dGTP triphosphohydrolase	F	Nucleotide transport and metabolism ;
PROKKA_00846	COG4632	Exopolysaccharide biosynthesis protein related to N-acetylglucosamine-1-phosphodiester alpha-N-acetylglucosaminidase	G	Carbohydrate transport and metabolism ;
PROKKA_00850	COG0668	Small-conductance mechanosensitive channel	M	Cell wall/membrane/envelope biogenesis ;
PROKKA_00852	COG2060	K+-transporting ATPase, A chain	P	Inorganic ion transport and metabolism ;
PROKKA_00853	COG2216	High-affinity K+ transport system, ATPase chain B	P	Inorganic ion transport and metabolism ;
PROKKA_00854	COG2156	K+-transporting ATPase, c chain	P	Inorganic ion transport and metabolism ;
PROKKA_00855	COG2205	Osmosensitive K+ channel histidine kinase	T	Signal transduction mechanisms ;
PROKKA_00856	COG0745	Response regulators consisting of a CheY-like receiver domain and a winged-helix DNA-binding domain	K	Transcription ;
PROKKA_00858	COG4585	Signal transduction histidine kinase	T	Signal transduction mechanisms ;
PROKKA_00859	COG2197	Response regulator containing a CheY-like receiver domain and an HTH DNA-binding domain	K	Transcription ;
PROKKA_00860	COG0737	5'-nucleotidase/2',3'-cyclic phosphodiesterase and related esterases	F	Nucleotide transport and metabolism ;
PROKKA_00861	COG0405	Gamma-glutamyltransferase	E	Amino acid transport and metabolism ;
PROKKA_00862	COG2207	AraC-type DNA-binding domain-containing proteins	K	Transcription ;
PROKKA_00863	COG1629	Outer membrane receptor proteins, mostly Fe transport	P	Inorganic ion transport and metabolism ;
PROKKA_00864	COG2141	Coenzyme F420-dependent N5,N10-methylene tetrahydromethanopterin reductase and related flavin-dependent oxidoreductases	C	Energy production and conversion ;
PROKKA_00865	COG3914	Predicted O-linked N-acetylglucosamine transferase, SPINDLY family	O	Posttranslational modification, protein turnover, chaperones ;
PROKKA_00866	COG1344	Flagellin and related hook-associated proteins	N	Cell motility ;
PROKKA_00867	COG2257	Uncharacterized homolog of the cytoplasmic domain of flagellar protein FhlB	S	Function unknown;
PROKKA_00870	COG1516	Flagellin-specific chaperone FliS	O	Posttranslational modification, protein turnover, chaperones ;
PROKKA_00871	COG1345	Flagellar capping protein	N	Cell motility ;
PROKKA_00872	COG1334	Uncharacterized flagellar protein FlaG	N	Cell motility ;
PROKKA_00875	COG1291	Flagellar motor component	N	Cell motility ;
PROKKA_00876	COG1360	Flagellar motor protein	N	Cell motility ;
PROKKA_00877	COG0643	Chemotaxis protein histidine kinase and related kinases	T	Signal transduction mechanisms ;
PROKKA_00878	COG0835	Chemotaxis signal transduction protein	T	Signal transduction mechanisms ;
PROKKA_00879	COG0840	Methyl-accepting chemotaxis protein	T	Signal transduction mechanisms ;
PROKKA_00880	COG1352	Methylase of chemotaxis methyl-accepting proteins	T	Signal transduction mechanisms ;
PROKKA_00881	COG1871	Chemotaxis protein; stimulates methylation of MCP proteins	T	Signal transduction mechanisms ;
PROKKA_00882	COG2201	Chemotaxis response regulator containing a CheY-like receiver domain and a methylesterase domain	T	Signal transduction mechanisms ;
PROKKA_00883	COG0784	FOG: CheY-like receiver	T	Signal transduction mechanisms ;
PROKKA_00884	COG3143	Chemotaxis protein	T	Signal transduction mechanisms ;
PROKKA_00885	COG1377	Flagellar biosynthesis pathway, component FlhB	U	Intracellular trafficking, secretion, and vesicular transport ;
PROKKA_00886	COG1298	Flagellar biosynthesis pathway, component FlhA	U	Intracellular trafficking, secretion, and vesicular transport ;
PROKKA_00887	COG1419	Flagellar GTP-binding protein	N	Cell motility ;
PROKKA_00889	COG2747	Negative regulator of flagellin synthesis (anti-sigma28 factor)	U	Intracellular trafficking, secretion, and vesicular transport ;
PROKKA_00890	COG1261	Flagellar basal body P-ring biosynthesis protein	O	Posttranslational modification, protein turnover, chaperones ;
PROKKA_00891	COG1815	Flagellar basal body protein	N	Cell motility ;
PROKKA_00892	COG1558	Flagellar basal body rod protein	N	Cell motility ;
PROKKA_00893	COG1843	Flagellar hook capping protein	N	Cell motility ;
PROKKA_00894	COG1749	Flagellar hook protein FlgE	N	Cell motility ;
PROKKA_00895	COG4787	Flagellar basal body rod protein	N	Cell motility ;
PROKKA_00896	COG4786	Flagellar basal body rod protein	N	Cell motility ;
PROKKA_00897	COG2063	Flagellar basal body L-ring protein	N	Cell motility ;
PROKKA_00898	COG1706	Flagellar basal-body P-ring protein	N	Cell motility ;
PROKKA_00899	COG1705	Muramidase (flagellum-specific)	U	Intracellular trafficking, secretion, and vesicular transport ;
PROKKA_00900	COG1256	Flagellar hook-associated protein	N	Cell motility ;
PROKKA_00901	COG1256	Flagellar hook-associated protein	N	Cell motility ;
PROKKA_00902	COG1344	Flagellin and related hook-associated proteins	N	Cell motility ;
PROKKA_00903	COG0840	Methyl-accepting chemotaxis protein	T	Signal transduction mechanisms ;
PROKKA_00904	COG0840	Methyl-accepting chemotaxis protein	T	Signal transduction mechanisms ;
PROKKA_00905	COG1684	Flagellar biosynthesis pathway, component FliR	U	Intracellular trafficking, secretion, and vesicular transport ;
PROKKA_00906	COG1987	Flagellar biosynthesis pathway, component FliQ	U	Intracellular trafficking, secretion, and vesicular transport ;
PROKKA_00907	COG1338	Flagellar biosynthesis pathway, component FliP	U	Intracellular trafficking, secretion, and vesicular transport ;
PROKKA_00908	COG3190	Flagellar biogenesis protein	N	Cell motility ;
PROKKA_00909	COG1886	Flagellar motor switch/type III secretory pathway protein	U	Intracellular trafficking, secretion, and vesicular transport ;
PROKKA_00910	COG1868	Flagellar motor switch protein	N	Cell motility ;
PROKKA_00911	COG1580	Flagellar basal body-associated protein	N	Cell motility ;
PROKKA_00912	COG3144	Flagellar hook-length control protein	N	Cell motility ;
PROKKA_00913	COG2882	Flagellar biosynthesis chaperone	O	Posttranslational modification, protein turnover, chaperones ;
PROKKA_00914	COG1157	Flagellar biosynthesis/type III secretory pathway ATPase	U	Intracellular trafficking, secretion, and vesicular transport ;
PROKKA_00915	COG1317	Flagellar biosynthesis/type III secretory pathway protein	U	Intracellular trafficking, secretion, and vesicular transport ;
PROKKA_00916	COG1536	Flagellar motor switch protein	N	Cell motility ;
PROKKA_00917	COG1766	Flagellar biosynthesis/type III secretory pathway lipoprotein	U	Intracellular trafficking, secretion, and vesicular transport ;
PROKKA_00918	COG1677	Flagellar hook-basal body protein	U	Intracellular trafficking, secretion, and vesicular transport ;
PROKKA_00919	COG1191	DNA-directed RNA polymerase specialized sigma subunit	K	Transcription ;
PROKKA_00920	COG2207	AraC-type DNA-binding domain-containing proteins	K	Transcription ;
PROKKA_00921	COG2807	Cyanate permease	P	Inorganic ion transport and metabolism ;
PROKKA_00922	COG1132	ABC-type multidrug transport system, ATPase and permease components	V	Defense mechanisms ;
PROKKA_00923	COG1132	ABC-type multidrug transport system, ATPase and permease components	V	Defense mechanisms ;
PROKKA_00925	COG2207	AraC-type DNA-binding domain-containing proteins	K	Transcription ;
PROKKA_00929	COG4618	ABC-type protease/lipase transport system, ATPase and permease components	R	General function prediction only ;
PROKKA_00930	COG1566	Multidrug resistance efflux pump	V	Defense mechanisms ;
PROKKA_00931	COG1538	Outer membrane protein	U	Intracellular trafficking, secretion, and vesicular transport ;
PROKKA_00934	COG2801	Transposase and inactivated derivatives	L	Replication, recombination and repair ;
PROKKA_00937	COG2072	Predicted flavoprotein involved in K+ transport	P	Inorganic ion transport and metabolism ;
PROKKA_00938	COG0798	Arsenite efflux pump ACR3 and related permeases	P	Inorganic ion transport and metabolism ;
PROKKA_00940	COG2207	AraC-type DNA-binding domain-containing proteins	K	Transcription ;
PROKKA_00943	COG0697	Permeases of the drug/metabolite transporter (DMT) superfamily	R	General function prediction only ;
PROKKA_00944	COG1502	Phosphatidylserine/phosphatidylglycerophosphate/cardiolipin synthases and related enzymes	I	Lipid transport and metabolism ;
PROKKA_00945	COG1502	Phosphatidylserine/phosphatidylglycerophosphate/cardiolipin synthases and related enzymes	I	Lipid transport and metabolism ;
PROKKA_00946	COG0513	Superfamily II DNA and RNA helicases	J	Translation, ribosomal structure and biogenesis ;
PROKKA_00947	COG1305	Transglutaminase-like enzymes, putative cysteine proteases	E	Amino acid transport and metabolism ;
PROKKA_00951	COG0820	Predicted Fe-S-cluster redox enzyme	R	General function prediction only ;
PROKKA_00952	COG1028	Dehydrogenases with different specificities (related to short-chain alcohol dehydrogenases)	R	General function prediction only ;
PROKKA_00953	COG1028	Dehydrogenases with different specificities (related to short-chain alcohol dehydrogenases)	R	General function prediction only ;
PROKKA_00954	COG2819	Predicted hydrolase of the alpha/beta superfamily	R	General function prediction only ;
PROKKA_00962	COG4453	Uncharacterized protein conserved in bacteria	S	Function unknown;
PROKKA_00965	COG0812	UDP-N-acetylmuramate dehydrogenase	M	Cell wall/membrane/envelope biogenesis ;
PROKKA_00966	COG0289	Dihydrodipicolinate reductase	E	Amino acid transport and metabolism ;
PROKKA_00967	COG2913	Small protein A (tmRNA-binding)	J	Translation, ribosomal structure and biogenesis ;
PROKKA_00968	COG0497	ATPase involved in DNA repair	L	Replication, recombination and repair ;
PROKKA_00969	COG0061	Predicted sugar kinase	G	Carbohydrate transport and metabolism ;
PROKKA_00970	COG1420	Transcriptional regulator of heat shock gene	K	Transcription ;
PROKKA_00971	COG0276	Protoheme ferro-lyase (ferrochelatase)	H	Coenzyme transport and metabolism ;
PROKKA_00972	COG0576	Molecular chaperone GrpE (heat shock protein)	O	Posttranslational modification, protein turnover, chaperones ;
PROKKA_00973	COG0443	Molecular chaperone	O	Posttranslational modification, protein turnover, chaperones ;
PROKKA_00974	COG0484	DnaJ-class molecular chaperone with C-terminal Zn finger domain	O	Posttranslational modification, protein turnover, chaperones ;
PROKKA_00975	COG0612	Predicted Zn-dependent peptidases	R	General function prediction only ;
PROKKA_00976	COG2838	Monomeric isocitrate dehydrogenase	C	Energy production and conversion ;
PROKKA_00978	COG0257	Ribosomal protein L36	J	Translation, ribosomal structure and biogenesis ;
PROKKA_00979	COG0735	Fe2+/Zn2+ uptake regulation proteins	P	Inorganic ion transport and metabolism ;
PROKKA_00980	COG2850	Uncharacterized conserved protein	S	Function unknown;
PROKKA_00981	COG2850	Uncharacterized conserved protein	S	Function unknown;
PROKKA_00982	COG0249	Mismatch repair ATPase (MutS family)	L	Replication, recombination and repair ;
PROKKA_00983	COG4325	Predicted membrane protein	S	Function unknown;
PROKKA_00984	COG1280	Putative threonine efflux protein	E	Amino acid transport and metabolism ;
PROKKA_00985	COG1522	Transcriptional regulators	K	Transcription ;
PROKKA_00986	COG0365	Acyl-coenzyme A synthetases/AMP-(fatty) acid ligases	I	Lipid transport and metabolism ;
PROKKA_00987	COG0683	ABC-type branched-chain amino acid transport systems, periplasmic component	E	Amino acid transport and metabolism ;
PROKKA_00988	COG0559	Branched-chain amino acid ABC-type transport system, permease components	E	Amino acid transport and metabolism ;
PROKKA_00989	COG4177	ABC-type branched-chain amino acid transport system, permease component	E	Amino acid transport and metabolism ;
PROKKA_00990	COG0411	ABC-type branched-chain amino acid transport systems, ATPase component	E	Amino acid transport and metabolism ;
PROKKA_00991	COG0410	ABC-type branched-chain amino acid transport systems, ATPase component	E	Amino acid transport and metabolism ;
PROKKA_00993	COG1942	Uncharacterized protein, 4-oxalocrotonate tautomerase homolog	R	General function prediction only ;
PROKKA_00994	COG3971	2-keto-4-pentenoate hydratase	Q	Secondary metabolites biosynthesis, transport and catabolism ;
PROKKA_00995	COG3971	2-keto-4-pentenoate hydratase	Q	Secondary metabolites biosynthesis, transport and catabolism ;
PROKKA_00996	COG1262	Uncharacterized conserved protein	S	Function unknown;
PROKKA_00997	COG3119	Arylsulfatase A and related enzymes	P	Inorganic ion transport and metabolism ;
PROKKA_00998	COG0596	Predicted hydrolases or acyltransferases (alpha/beta hydrolase superfamily)	R	General function prediction only ;
PROKKA_00999	COG1012	NAD-dependent aldehyde dehydrogenases	C	Energy production and conversion ;
PROKKA_01000	COG1012	NAD-dependent aldehyde dehydrogenases	C	Energy production and conversion ;
PROKKA_01001	COG3193	Uncharacterized protein, possibly involved in utilization of glycolate and propanediol	R	General function prediction only ;
PROKKA_01004	COG2871	Na+-transporting NADH:ubiquinone oxidoreductase, subunit NqrF	C	Energy production and conversion ;
PROKKA_01010	COG3829	Transcriptional regulator containing PAS, AAA-type ATPase, and DNA-binding domains	T	Signal transduction mechanisms ;
PROKKA_01011	COG1802	Transcriptional regulators	K	Transcription ;
PROKKA_01013	COG0424	Nucleotide-binding protein implicated in inhibition of septum formation	D	Cell cycle control, cell division, chromosome partitioning ;
PROKKA_01014	COG1576	Uncharacterized conserved protein	S	Function unknown;
PROKKA_01015	COG0799	Uncharacterized homolog of plant Iojap protein	S	Function unknown;
PROKKA_01016	COG1057	Nicotinic acid mononucleotide adenylyltransferase	H	Coenzyme transport and metabolism ;
PROKKA_01017	COG0408	Coproporphyrinogen III oxidase	H	Coenzyme transport and metabolism ;
PROKKA_01018	COG0151	Phosphoribosylamine-glycine ligase	F	Nucleotide transport and metabolism ;
PROKKA_01019	COG0217	Uncharacterized conserved protein	S	Function unknown;
PROKKA_01020	COG0833	Amino acid transporters	E	Amino acid transport and metabolism ;
PROKKA_01021	COG0433	Predicted ATPase	R	General function prediction only ;
PROKKA_01023	COG0604	NADPH:quinone reductase and related Zn-dependent oxidoreductases	R	General function prediction only ;
PROKKA_01025	COG4676	Uncharacterized protein conserved in bacteria	S	Function unknown;
PROKKA_01026	COG0158	Fructose-1,6-bisphosphatase	G	Carbohydrate transport and metabolism ;
PROKKA_01027	COG0308	Aminopeptidase N	E	Amino acid transport and metabolism ;
PROKKA_01029	COG0388	Predicted amidohydrolase	R	General function prediction only ;
PROKKA_01030	COG0312	Predicted Zn-dependent proteases and their inactivated homologs	R	General function prediction only ;
PROKKA_01031	COG0722	3-deoxy-D-arabino-heptulosonate 7-phosphate (DAHP) synthase	E	Amino acid transport and metabolism ;
PROKKA_01032	COG0277	FAD/FMN-containing dehydrogenases	C	Energy production and conversion ;
PROKKA_01033	COG0482	Predicted tRNA(5-methylaminomethyl-2-thiouridylate) methyltransferase, contains the PP-loop ATPase domain	J	Translation, ribosomal structure and biogenesis ;
PROKKA_01034	COG0625	Glutathione S-transferase	O	Posttranslational modification, protein turnover, chaperones ;
PROKKA_01035	COG0015	Adenylosuccinate lyase	F	Nucleotide transport and metabolism ;
PROKKA_01037	COG3145	Alkylated DNA repair protein	L	Replication, recombination and repair ;
PROKKA_01038	COG1309	Transcriptional regulator	K	Transcription ;
PROKKA_01040	COG0491	Zn-dependent hydrolases, including glyoxylases	R	General function prediction only ;
PROKKA_01042	COG3000	Sterol desaturase	I	Lipid transport and metabolism ;
PROKKA_01044	COG1541	Coenzyme F390 synthetase	H	Coenzyme transport and metabolism ;
PROKKA_01045	COG1234	Metal-dependent hydrolases of the beta-lactamase superfamily III	R	General function prediction only ;
PROKKA_01046	COG0451	Nucleoside-diphosphate-sugar epimerases	G	Carbohydrate transport and metabolism ;
PROKKA_01047	COG0332	3-oxoacyl-[acyl-carrier-protein] synthase III	I	Lipid transport and metabolism ;
PROKKA_01049	COG1629	Outer membrane receptor proteins, mostly Fe transport	P	Inorganic ion transport and metabolism ;
PROKKA_01050	COG3712	Fe2+-dicitrate sensor, membrane component	T	Signal transduction mechanisms ;
PROKKA_01051	COG1595	DNA-directed RNA polymerase specialized sigma subunit, sigma24 homolog	K	Transcription ;
PROKKA_01052	COG1540	Uncharacterized proteins, homologs of lactam utilization protein B	R	General function prediction only ;
PROKKA_01053	COG1984	Allophanate hydrolase subunit 2	E	Amino acid transport and metabolism ;
PROKKA_01054	COG4770	Acetyl/propionyl-CoA carboxylase, alpha subunit	I	Lipid transport and metabolism ;
PROKKA_01055	COG0494	NTP pyrophosphohydrolases including oxidative damage repair enzymes	R	General function prediction only ;
PROKKA_01056	COG1162	Predicted GTPases	R	General function prediction only ;
PROKKA_01057	COG0501	Zn-dependent protease with chaperone function	O	Posttranslational modification, protein turnover, chaperones ;
PROKKA_01058	COG1949	Oligoribonuclease (3'->5' exoribonuclease)	A	RNA processing and modification ;
PROKKA_01059	COG0534	Na+-driven multidrug efflux pump	V	Defense mechanisms ;
PROKKA_01061	COG0254	Ribosomal protein L31	J	Translation, ribosomal structure and biogenesis ;
PROKKA_01062	COG1434	Uncharacterized conserved protein	S	Function unknown;
PROKKA_01063	COG0859	ADP-heptose:LPS heptosyltransferase	M	Cell wall/membrane/envelope biogenesis ;
PROKKA_01064	COG1132	ABC-type multidrug transport system, ATPase and permease components	V	Defense mechanisms ;
PROKKA_01066	COG1530	Ribonucleases G and E	J	Translation, ribosomal structure and biogenesis ;
PROKKA_01075	COG3631	Ketosteroid isomerase-related protein	R	General function prediction only ;
PROKKA_01078	COG0625	Glutathione S-transferase	O	Posttranslational modification, protein turnover, chaperones ;
PROKKA_01081	COG1012	NAD-dependent aldehyde dehydrogenases	C	Energy production and conversion ;
PROKKA_01082	COG1012	NAD-dependent aldehyde dehydrogenases	C	Energy production and conversion ;
PROKKA_01084	COG1309	Transcriptional regulator	K	Transcription ;
PROKKA_01086	COG0778	Nitroreductase	C	Energy production and conversion ;
PROKKA_01087	COG1386	Predicted transcriptional regulator containing the HTH domain	K	Transcription ;
PROKKA_01088	COG1187	16S rRNA uridine-516 pseudouridylate synthase and related pseudouridylate synthases	J	Translation, ribosomal structure and biogenesis ;
PROKKA_01089	COG0779	Uncharacterized protein conserved in bacteria	S	Function unknown;
PROKKA_01090	COG0195	Transcription elongation factor	K	Transcription ;
PROKKA_01091	COG0532	Translation initiation factor 2 (IF-2; GTPase)	J	Translation, ribosomal structure and biogenesis ;
PROKKA_01092	COG0858	Ribosome-binding factor A	J	Translation, ribosomal structure and biogenesis ;
PROKKA_01093	COG0130	Pseudouridine synthase	J	Translation, ribosomal structure and biogenesis ;
PROKKA_01094	COG1217	Predicted membrane GTPase involved in stress response	T	Signal transduction mechanisms ;
PROKKA_01095	COG1132	ABC-type multidrug transport system, ATPase and permease components	V	Defense mechanisms ;
PROKKA_01096	COG1611	Predicted Rossmann fold nucleotide-binding protein	R	General function prediction only ;
PROKKA_01097	COG0749	DNA polymerase I - 3'-5' exonuclease and polymerase domains	L	Replication, recombination and repair ;
PROKKA_01098	COG0501	Zn-dependent protease with chaperone function	O	Posttranslational modification, protein turnover, chaperones ;
PROKKA_01100	COG3511	Phospholipase C	M	Cell wall/membrane/envelope biogenesis ;
PROKKA_01101	COG3511	Phospholipase C	M	Cell wall/membrane/envelope biogenesis ;
PROKKA_01104	COG0583	Transcriptional regulator	K	Transcription ;
PROKKA_01105	COG3842	ABC-type spermidine/putrescine transport systems, ATPase components	E	Amino acid transport and metabolism ;
PROKKA_01106	COG1178	ABC-type Fe3+ transport system, permease component	P	Inorganic ion transport and metabolism ;
PROKKA_01107	COG1840	ABC-type Fe3+ transport system, periplasmic component	P	Inorganic ion transport and metabolism ;
PROKKA_01108	COG0178	Excinuclease ATPase subunit	L	Replication, recombination and repair ;
PROKKA_01109	COG1846	Transcriptional regulators	K	Transcription ;
PROKKA_01110	COG2076	Membrane transporters of cations and cationic drugs	P	Inorganic ion transport and metabolism ;
PROKKA_01111	COG4638	Phenylpropionate dioxygenase and related ring-hydroxylating dioxygenases, large terminal subunit	R	General function prediction only ;
PROKKA_01112	COG1722	Exonuclease VII small subunit	L	Replication, recombination and repair ;
PROKKA_01113	COG0142	Geranylgeranyl pyrophosphate synthase	H	Coenzyme transport and metabolism ;
PROKKA_01114	COG1154	Deoxyxylulose-5-phosphate synthase	I	Lipid transport and metabolism ;
PROKKA_01115	COG1469	Uncharacterized conserved protein	S	Function unknown;
PROKKA_01116	COG0360	Ribosomal protein S6	J	Translation, ribosomal structure and biogenesis ;
PROKKA_01117	COG2965	Primosomal replication protein N	L	Replication, recombination and repair ;
PROKKA_01118	COG0238	Ribosomal protein S18	J	Translation, ribosomal structure and biogenesis ;
PROKKA_01119	COG0359	Ribosomal protein L9	J	Translation, ribosomal structure and biogenesis ;
PROKKA_01120	COG0045	Succinyl-CoA synthetase, beta subunit	C	Energy production and conversion ;
PROKKA_01121	COG0074	Succinyl-CoA synthetase, alpha subunit	C	Energy production and conversion ;
PROKKA_01123	COG0181	Porphobilinogen deaminase	H	Coenzyme transport and metabolism ;
PROKKA_01124	COG1587	Uroporphyrinogen-III synthase	H	Coenzyme transport and metabolism ;
PROKKA_01125	COG2959	Uncharacterized enzyme of heme biosynthesis	H	Coenzyme transport and metabolism ;
PROKKA_01126	COG3071	Uncharacterized enzyme of heme biosynthesis	H	Coenzyme transport and metabolism ;
PROKKA_01127	COG0221	Inorganic pyrophosphatase	C	Energy production and conversion ;
PROKKA_01130	COG3777	Uncharacterized conserved protein	S	Function unknown;
PROKKA_01131	COG3777	Uncharacterized conserved protein	S	Function unknown;
PROKKA_01132	COG1804	Predicted acyl-CoA transferases/carnitine dehydratase	C	Energy production and conversion ;
PROKKA_01133	COG0119	Isopropylmalate/homocitrate/citramalate synthases	E	Amino acid transport and metabolism ;
PROKKA_01134	COG1257	Hydroxymethylglutaryl-CoA reductase	I	Lipid transport and metabolism ;
PROKKA_01135	COG1167	Transcriptional regulators containing a DNA-binding HTH domain and an aminotransferase domain (MocR family) and their eukaryotic orthologs	E	Amino acid transport and metabolism ;
PROKKA_01136	COG0179	2-keto-4-pentenoate hydratase/2-oxohepta-3-ene-1,7-dioic acid hydratase (catechol pathway)	Q	Secondary metabolites biosynthesis, transport and catabolism ;
PROKKA_01141	COG3745	Flp pilus assembly protein CpaB	U	Intracellular trafficking, secretion, and vesicular transport ;
PROKKA_01142	COG4964	Flp pilus assembly protein, secretin CpaC	U	Intracellular trafficking, secretion, and vesicular transport ;
PROKKA_01143	COG4962	Flp pilus assembly protein, ATPase CpaF	U	Intracellular trafficking, secretion, and vesicular transport ;
PROKKA_01144	COG4965	Flp pilus assembly protein TadB	U	Intracellular trafficking, secretion, and vesicular transport ;
PROKKA_01145	COG2064	Flp pilus assembly protein TadC	U	Intracellular trafficking, secretion, and vesicular transport ;
PROKKA_01147	COG2334	Putative homoserine kinase type II (protein kinase fold)	R	General function prediction only ;
PROKKA_01149	COG0042	tRNA-dihydrouridine synthase	J	Translation, ribosomal structure and biogenesis ;
PROKKA_01150	COG0517	FOG: CBS domain	R	General function prediction only ;
PROKKA_01151	COG1295	Predicted membrane protein	S	Function unknown;
PROKKA_01152	COG0397	Uncharacterized conserved protein	S	Function unknown;
PROKKA_01153	COG0082	Chorismate synthase	E	Amino acid transport and metabolism ;
PROKKA_01154	COG0065	3-isopropylmalate dehydratase large subunit	E	Amino acid transport and metabolism ;
PROKKA_01155	COG0066	3-isopropylmalate dehydratase small subunit	E	Amino acid transport and metabolism ;
PROKKA_01156	COG0473	Isocitrate/isopropylmalate dehydrogenase	E	Amino acid transport and metabolism ;
PROKKA_01157	COG0136	Aspartate-semialdehyde dehydrogenase	E	Amino acid transport and metabolism ;
PROKKA_01159	COG0101	Pseudouridylate synthase	J	Translation, ribosomal structure and biogenesis ;
PROKKA_01160	COG0135	Phosphoribosylanthranilate isomerase	E	Amino acid transport and metabolism ;
PROKKA_01162	COG0465	ATP-dependent Zn proteases	O	Posttranslational modification, protein turnover, chaperones ;
PROKKA_01164	COG0828	Ribosomal protein S21	J	Translation, ribosomal structure and biogenesis ;
PROKKA_01165	COG0358	DNA primase (bacterial type)	L	Replication, recombination and repair ;
PROKKA_01166	COG0568	DNA-directed RNA polymerase, sigma subunit (sigma70/sigma32)	K	Transcription ;
PROKKA_01167	COG2707	Predicted membrane protein	S	Function unknown;
PROKKA_01169	COG1028	Dehydrogenases with different specificities (related to short-chain alcohol dehydrogenases)	R	General function prediction only ;
PROKKA_01172	COG0722	3-deoxy-D-arabino-heptulosonate 7-phosphate (DAHP) synthase	E	Amino acid transport and metabolism ;
PROKKA_01174	COG2329	Uncharacterized enzyme involved in biosynthesis of extracellular polysaccharides	R	General function prediction only ;
PROKKA_01175	COG0679	Predicted permeases	R	General function prediction only ;
PROKKA_01176	COG1917	Uncharacterized conserved protein, contains double-stranded beta-helix domain	S	Function unknown;
PROKKA_01177	COG0579	Predicted dehydrogenase	R	General function prediction only ;
PROKKA_01178	COG0028	Thiamine pyrophosphate-requiring enzymes [acetolactate synthase, pyruvate dehydrogenase (cytochrome), glyoxylate carboligase, phosphonopyruvate decarboxylase]	H	Coenzyme transport and metabolism ;
PROKKA_01179	COG1271	Cytochrome bd-type quinol oxidase, subunit 1	C	Energy production and conversion ;
PROKKA_01180	COG1294	Cytochrome bd-type quinol oxidase, subunit 2	C	Energy production and conversion ;
PROKKA_01183	COG1738	Uncharacterized conserved protein	S	Function unknown;
PROKKA_01185	COG3284	Transcriptional activator of acetoin/glycerol metabolism	K	Transcription ;
PROKKA_01186	COG1012	NAD-dependent aldehyde dehydrogenases	C	Energy production and conversion ;
PROKKA_01187	COG1064	Zn-dependent alcohol dehydrogenases	R	General function prediction only ;
PROKKA_01188	COG1132	ABC-type multidrug transport system, ATPase and permease components	V	Defense mechanisms ;
PROKKA_01190	COG1525	Micrococcal nuclease (thermonuclease) homologs	L	Replication, recombination and repair ;
PROKKA_01191	COG0747	ABC-type dipeptide transport system, periplasmic component	E	Amino acid transport and metabolism ;
PROKKA_01192	COG0601	ABC-type dipeptide/oligopeptide/nickel transport systems, permease components	P	Inorganic ion transport and metabolism ;
PROKKA_01193	COG1173	ABC-type dipeptide/oligopeptide/nickel transport systems, permease components	P	Inorganic ion transport and metabolism ;
PROKKA_01194	COG1123	ATPase components of various ABC-type transport systems, contain duplicated ATPase	R	General function prediction only ;
PROKKA_01195	COG0583	Transcriptional regulator	K	Transcription ;
PROKKA_01196	COG0281	Malic enzyme	C	Energy production and conversion ;
PROKKA_01197	COG0231	Translation elongation factor P (EF-P)/translation initiation factor 5A (eIF-5A)	J	Translation, ribosomal structure and biogenesis ;
PROKKA_01198	COG4394	Uncharacterized protein conserved in bacteria	S	Function unknown;
PROKKA_01200	COG1048	Aconitase A	C	Energy production and conversion ;
PROKKA_01201	COG3504	Type IV secretory pathway, VirB9 components	U	Intracellular trafficking, secretion, and vesicular transport ;
PROKKA_01205	COG2804	Type II secretory pathway, ATPase PulE/Tfp pilus assembly pathway, ATPase PilB	U	Intracellular trafficking, secretion, and vesicular transport ;
PROKKA_01209	COG0013	Alanyl-tRNA synthetase	J	Translation, ribosomal structure and biogenesis ;
PROKKA_01210	COG0425	Predicted redox protein, regulator of disulfide bond formation	O	Posttranslational modification, protein turnover, chaperones ;
PROKKA_01211	COG0642	Signal transduction histidine kinase	T	Signal transduction mechanisms ;
PROKKA_01212	COG4252	Predicted transmembrane sensor domain	T	Signal transduction mechanisms ;
PROKKA_01213	COG4252	Predicted transmembrane sensor domain	T	Signal transduction mechanisms ;
PROKKA_01214	COG4254	Uncharacterized protein conserved in bacteria	S	Function unknown;
PROKKA_01215	COG0745	Response regulators consisting of a CheY-like receiver domain and a winged-helix DNA-binding domain	K	Transcription ;
PROKKA_01216	COG0516	IMP dehydrogenase/GMP reductase	F	Nucleotide transport and metabolism ;
PROKKA_01217	COG0519	GMP synthase, PP-ATPase domain/subunit	F	Nucleotide transport and metabolism ;
PROKKA_01218	COG0582	Integrase	L	Replication, recombination and repair ;
PROKKA_01220	COG3598	RecA-family ATPase	L	Replication, recombination and repair ;
PROKKA_01223	COG4691	Plasmid stability protein	R	General function prediction only ;
PROKKA_01224	COG5314	Conjugal transfer/entry exclusion protein	U	Intracellular trafficking, secretion, and vesicular transport ;
PROKKA_01226	COG3846	Type IV secretory pathway, TrbL components	U	Intracellular trafficking, secretion, and vesicular transport ;
PROKKA_01231	COG0798	Arsenite efflux pump ACR3 and related permeases	P	Inorganic ion transport and metabolism ;
PROKKA_01232	COG0394	Protein-tyrosine-phosphatase	T	Signal transduction mechanisms ;
PROKKA_01233	COG0431	Predicted flavoprotein	R	General function prediction only ;
PROKKA_01234	COG0640	Predicted transcriptional regulators	K	Transcription ;
PROKKA_01236	COG2059	Chromate transport protein ChrA	P	Inorganic ion transport and metabolism ;
PROKKA_01237	COG1695	Predicted transcriptional regulators	K	Transcription ;
PROKKA_01240	COG2764	Uncharacterized protein conserved in bacteria	S	Function unknown;
PROKKA_01241	COG0620	Methionine synthase II (cobalamin-independent)	E	Amino acid transport and metabolism ;
PROKKA_01244	COG4335	DNA alkylation repair enzyme	L	Replication, recombination and repair ;
PROKKA_01245	COG1846	Transcriptional regulators	K	Transcription ;
PROKKA_01246	COG3911	Predicted ATPase	R	General function prediction only ;
PROKKA_01247	COG1764	Predicted redox protein, regulator of disulfide bond formation	O	Posttranslational modification, protein turnover, chaperones ;
PROKKA_01248	COG1902	NADH:flavin oxidoreductases, Old Yellow Enzyme family	C	Energy production and conversion ;
PROKKA_01249	COG1733	Predicted transcriptional regulators	K	Transcription ;
PROKKA_01250	COG3161	4-hydroxybenzoate synthetase (chorismate lyase)	H	Coenzyme transport and metabolism ;
PROKKA_01251	COG1335	Amidases related to nicotinamidase	Q	Secondary metabolites biosynthesis, transport and catabolism ;
PROKKA_01252	COG3236	Uncharacterized protein conserved in bacteria	S	Function unknown;
PROKKA_01254	COG1437	Adenylate cyclase, class 2 (thermophilic)	F	Nucleotide transport and metabolism ;
PROKKA_01255	COG1028	Dehydrogenases with different specificities (related to short-chain alcohol dehydrogenases)	R	General function prediction only ;
PROKKA_01257	COG2207	AraC-type DNA-binding domain-containing proteins	K	Transcription ;
PROKKA_01258	COG0024	Methionine aminopeptidase	J	Translation, ribosomal structure and biogenesis ;
PROKKA_01260	COG0582	Integrase	L	Replication, recombination and repair ;
PROKKA_01262	COG0725	ABC-type molybdate transport system, periplasmic component	P	Inorganic ion transport and metabolism ;
PROKKA_01263	COG2807	Cyanate permease	P	Inorganic ion transport and metabolism ;
PROKKA_01264	COG2207	AraC-type DNA-binding domain-containing proteins	K	Transcription ;
PROKKA_01265	COG5319	Uncharacterized protein conserved in bacteria	S	Function unknown;
PROKKA_01266	COG2375	Siderophore-interacting protein	P	Inorganic ion transport and metabolism ;
PROKKA_01267	COG4942	Membrane-bound metallopeptidase	D	Cell cycle control, cell division, chromosome partitioning ;
PROKKA_01268	COG0727	Predicted Fe-S-cluster oxidoreductase	R	General function prediction only ;
PROKKA_01269	COG0471	Di- and tricarboxylate transporters	P	Inorganic ion transport and metabolism ;
PROKKA_01270	COG0137	Argininosuccinate synthase	E	Amino acid transport and metabolism ;
PROKKA_01271	COG2197	Response regulator containing a CheY-like receiver domain and an HTH DNA-binding domain	K	Transcription ;
PROKKA_01272	COG0544	FKBP-type peptidyl-prolyl cis-trans isomerase (trigger factor)	O	Posttranslational modification, protein turnover, chaperones ;
PROKKA_01273	COG0740	Protease subunit of ATP-dependent Clp proteases	U	Intracellular trafficking, secretion, and vesicular transport ;
PROKKA_01274	COG1219	ATP-dependent protease Clp, ATPase subunit	O	Posttranslational modification, protein turnover, chaperones ;
PROKKA_01276	COG0466	ATP-dependent Lon protease, bacterial type	O	Posttranslational modification, protein turnover, chaperones ;
PROKKA_01278	COG3135	Uncharacterized protein involved in benzoate metabolism	Q	Secondary metabolites biosynthesis, transport and catabolism ;
PROKKA_01279	COG1974	SOS-response transcriptional repressors (RecA-mediated autopeptidases)	T	Signal transduction mechanisms ;
PROKKA_01281	COG1629	Outer membrane receptor proteins, mostly Fe transport	P	Inorganic ion transport and metabolism ;
PROKKA_01282	COG1595	DNA-directed RNA polymerase specialized sigma subunit, sigma24 homolog	K	Transcription ;
PROKKA_01283	COG3712	Fe2+-dicitrate sensor, membrane component	T	Signal transduction mechanisms ;
PROKKA_01284	COG1629	Outer membrane receptor proteins, mostly Fe transport	P	Inorganic ion transport and metabolism ;
PROKKA_01287	COG3753	Uncharacterized protein conserved in bacteria	S	Function unknown;
PROKKA_01288	COG0667	Predicted oxidoreductases (related to aryl-alcohol dehydrogenases)	C	Energy production and conversion ;
PROKKA_01290	COG1208	Nucleoside-diphosphate-sugar pyrophosphorylase involved in lipopolysaccharide biosynthesis/translation initiation factor 2B, gamma/epsilon subunits (eIF-2Bgamma/eIF-2Bepsilon)	J	Translation, ribosomal structure and biogenesis ;
PROKKA_01291	COG3178	Predicted phosphotransferase related to Ser/Thr protein kinases	R	General function prediction only ;
PROKKA_01292	COG1452	Organic solvent tolerance protein OstA	M	Cell wall/membrane/envelope biogenesis ;
PROKKA_01293	COG0760	Parvulin-like peptidyl-prolyl isomerase	O	Posttranslational modification, protein turnover, chaperones ;
PROKKA_01294	COG0030	Dimethyladenosine transferase (rRNA methylation)	J	Translation, ribosomal structure and biogenesis ;
PROKKA_01295	COG2715	Uncharacterized membrane protein, required for spore maturation in B.subtilis.	R	General function prediction only ;
PROKKA_01296	COG1451	Predicted metal-dependent hydrolase	R	General function prediction only ;
PROKKA_01297	COG0204	1-acyl-sn-glycerol-3-phosphate acyltransferase	I	Lipid transport and metabolism ;
PROKKA_01298	COG0241	Histidinol phosphatase and related phosphatases	E	Amino acid transport and metabolism ;
PROKKA_01299	COG0751	Glycyl-tRNA synthetase, beta subunit	J	Translation, ribosomal structure and biogenesis ;
PROKKA_01300	COG0752	Glycyl-tRNA synthetase, alpha subunit	J	Translation, ribosomal structure and biogenesis ;
PROKKA_01301	COG0801	7,8-dihydro-6-hydroxymethylpterin-pyrophosphokinase	H	Coenzyme transport and metabolism ;
PROKKA_01302	COG0617	tRNA nucleotidyltransferase/poly(A) polymerase	J	Translation, ribosomal structure and biogenesis ;
PROKKA_01303	COG0560	Phosphoserine phosphatase	E	Amino acid transport and metabolism ;
PROKKA_01304	COG0593	ATPase involved in DNA replication initiation	L	Replication, recombination and repair ;
PROKKA_01305	COG0150	Phosphoribosylaminoimidazole (AIR) synthetase	F	Nucleotide transport and metabolism ;
PROKKA_01306	COG2199	FOG: GGDEF domain	T	Signal transduction mechanisms ;
PROKKA_01307	COG0324	tRNA delta(2)-isopentenylpyrophosphate transferase	J	Translation, ribosomal structure and biogenesis ;
PROKKA_01308	COG0323	DNA mismatch repair enzyme (predicted ATPase)	L	Replication, recombination and repair ;
PROKKA_01309	COG0860	N-acetylmuramoyl-L-alanine amidase	M	Cell wall/membrane/envelope biogenesis ;
PROKKA_01310	COG0802	Predicted ATPase or kinase	R	General function prediction only ;
PROKKA_01311	COG0114	Fumarase	C	Energy production and conversion ;
PROKKA_01312	COG1680	Beta-lactamase class C and other penicillin binding proteins	V	Defense mechanisms ;
PROKKA_01313	COG1629	Outer membrane receptor proteins, mostly Fe transport	P	Inorganic ion transport and metabolism ;
PROKKA_01316	COG4974	Site-specific recombinase XerD	L	Replication, recombination and repair ;
PROKKA_01317	COG2606	Uncharacterized conserved protein	S	Function unknown;
PROKKA_01321	COG4221	Short-chain alcohol dehydrogenase of unknown specificity	R	General function prediction only ;
PROKKA_01322	COG0625	Glutathione S-transferase	O	Posttranslational modification, protein turnover, chaperones ;
PROKKA_01323	COG2199	FOG: GGDEF domain	T	Signal transduction mechanisms ;
PROKKA_01325	COG0494	NTP pyrophosphohydrolases including oxidative damage repair enzymes	R	General function prediction only ;
PROKKA_01326	COG0583	Transcriptional regulator	K	Transcription ;
PROKKA_01327	COG1228	Imidazolonepropionase and related amidohydrolases	Q	Secondary metabolites biosynthesis, transport and catabolism ;
PROKKA_01328	COG0683	ABC-type branched-chain amino acid transport systems, periplasmic component	E	Amino acid transport and metabolism ;
PROKKA_01329	COG0559	Branched-chain amino acid ABC-type transport system, permease components	E	Amino acid transport and metabolism ;
PROKKA_01330	COG4177	ABC-type branched-chain amino acid transport system, permease component	E	Amino acid transport and metabolism ;
PROKKA_01331	COG0411	ABC-type branched-chain amino acid transport systems, ATPase component	E	Amino acid transport and metabolism ;
PROKKA_01332	COG0410	ABC-type branched-chain amino acid transport systems, ATPase component	E	Amino acid transport and metabolism ;
PROKKA_01333	COG1960	Acyl-CoA dehydrogenases	I	Lipid transport and metabolism ;
PROKKA_01334	COG2141	Coenzyme F420-dependent N5,N10-methylene tetrahydromethanopterin reductase and related flavin-dependent oxidoreductases	C	Energy production and conversion ;
PROKKA_01335	COG2141	Coenzyme F420-dependent N5,N10-methylene tetrahydromethanopterin reductase and related flavin-dependent oxidoreductases	C	Energy production and conversion ;
PROKKA_01336	COG2011	ABC-type metal ion transport system, permease component	P	Inorganic ion transport and metabolism ;
PROKKA_01337	COG1135	ABC-type metal ion transport system, ATPase component	P	Inorganic ion transport and metabolism ;
PROKKA_01338	COG0730	Predicted permeases	R	General function prediction only ;
PROKKA_01343	COG0708	Exonuclease III	L	Replication, recombination and repair ;
PROKKA_01345	COG3842	ABC-type spermidine/putrescine transport systems, ATPase components	E	Amino acid transport and metabolism ;
PROKKA_01346	COG1178	ABC-type Fe3+ transport system, permease component	P	Inorganic ion transport and metabolism ;
PROKKA_01347	COG1840	ABC-type Fe3+ transport system, periplasmic component	P	Inorganic ion transport and metabolism ;
PROKKA_01348	COG1296	Predicted branched-chain amino acid permease (azaleucine resistance)	E	Amino acid transport and metabolism ;
PROKKA_01350	COG1898	dTDP-4-dehydrorhamnose 3,5-epimerase and related enzymes	M	Cell wall/membrane/envelope biogenesis ;
PROKKA_01351	COG1209	dTDP-glucose pyrophosphorylase	M	Cell wall/membrane/envelope biogenesis ;
PROKKA_01352	COG1091	dTDP-4-dehydrorhamnose reductase	M	Cell wall/membrane/envelope biogenesis ;
PROKKA_01353	COG1088	dTDP-D-glucose 4,6-dehydratase	M	Cell wall/membrane/envelope biogenesis ;
PROKKA_01357	COG0394	Protein-tyrosine-phosphatase	T	Signal transduction mechanisms ;
PROKKA_01358	COG1959	Predicted transcriptional regulator	K	Transcription ;
PROKKA_01359	COG1104	Cysteine sulfinate desulfinase/cysteine desulfurase and related enzymes	E	Amino acid transport and metabolism ;
PROKKA_01360	COG0822	NifU homolog involved in Fe-S cluster formation	C	Energy production and conversion ;
PROKKA_01361	COG0316	Uncharacterized conserved protein	S	Function unknown;
PROKKA_01362	COG1076	DnaJ-domain-containing proteins 1	O	Posttranslational modification, protein turnover, chaperones ;
PROKKA_01363	COG0443	Molecular chaperone	O	Posttranslational modification, protein turnover, chaperones ;
PROKKA_01364	COG0633	Ferredoxin	C	Energy production and conversion ;
PROKKA_01365	COG2975	Uncharacterized protein conserved in bacteria	S	Function unknown;
PROKKA_01366	COG0810	Periplasmic protein TonB, links inner and outer membranes	M	Cell wall/membrane/envelope biogenesis ;
PROKKA_01367	COG1190	Lysyl-tRNA synthetase (class II)	J	Translation, ribosomal structure and biogenesis ;
PROKKA_01368	COG1186	Protein chain release factor B	J	Translation, ribosomal structure and biogenesis ;
PROKKA_01369	COG2199	FOG: GGDEF domain	T	Signal transduction mechanisms ;
PROKKA_01371	COG0608	Single-stranded DNA-specific exonuclease	L	Replication, recombination and repair ;
PROKKA_01372	COG4255	Uncharacterized protein conserved in bacteria	S	Function unknown;
PROKKA_01373	COG4591	ABC-type transport system, involved in lipoprotein release, permease component	M	Cell wall/membrane/envelope biogenesis ;
PROKKA_01374	COG1136	ABC-type antimicrobial peptide transport system, ATPase component	V	Defense mechanisms ;
PROKKA_01375	COG0084	Mg-dependent DNase	L	Replication, recombination and repair ;
PROKKA_01376	COG2333	Predicted hydrolase (metallo-beta-lactamase superfamily)	R	General function prediction only ;
PROKKA_01377	COG0596	Predicted hydrolases or acyltransferases (alpha/beta hydrolase superfamily)	R	General function prediction only ;
PROKKA_01378	COG0613	Predicted metal-dependent phosphoesterases (PHP family)	R	General function prediction only ;
PROKKA_01379	COG0782	Transcription elongation factor	K	Transcription ;
PROKKA_01380	COG0046	Phosphoribosylformylglycinamidine (FGAM) synthase, synthetase domain	F	Nucleotide transport and metabolism ;
PROKKA_01381	COG0228	Ribosomal protein S16	J	Translation, ribosomal structure and biogenesis ;
PROKKA_01382	COG0806	RimM protein, required for 16S rRNA processing	J	Translation, ribosomal structure and biogenesis ;
PROKKA_01383	COG0336	tRNA-(guanine-N1)-methyltransferase	J	Translation, ribosomal structure and biogenesis ;
PROKKA_01384	COG0446	Uncharacterized NAD(FAD)-dependent dehydrogenases	R	General function prediction only ;
PROKKA_01385	COG0525	Valyl-tRNA synthetase	J	Translation, ribosomal structure and biogenesis ;
PROKKA_01386	COG0525	Valyl-tRNA synthetase	J	Translation, ribosomal structure and biogenesis ;
PROKKA_01388	COG0105	Nucleoside diphosphate kinase	F	Nucleotide transport and metabolism ;
PROKKA_01389	COG0820	Predicted Fe-S-cluster redox enzyme	R	General function prediction only ;
PROKKA_01390	COG1426	Uncharacterized protein conserved in bacteria	S	Function unknown;
PROKKA_01391	COG0821	Enzyme involved in the deoxyxylulose pathway of isoprenoid biosynthesis	I	Lipid transport and metabolism ;
PROKKA_01392	COG0124	Histidyl-tRNA synthetase	J	Translation, ribosomal structure and biogenesis ;
PROKKA_01393	COG2976	Uncharacterized protein conserved in bacteria	S	Function unknown;
PROKKA_01394	COG1520	FOG: WD40-like repeat	S	Function unknown;
PROKKA_01395	COG1160	Predicted GTPases	R	General function prediction only ;
PROKKA_01396	COG0079	Histidinol-phosphate/aromatic aminotransferase and cobyric acid decarboxylase	E	Amino acid transport and metabolism ;
PROKKA_01397	COG1923	Uncharacterized host factor I protein	R	General function prediction only ;
PROKKA_01398	COG2262	GTPases	R	General function prediction only ;
PROKKA_01399	COG0330	Membrane protease subunits, stomatin/prohibitin homologs	O	Posttranslational modification, protein turnover, chaperones ;
PROKKA_01400	COG0330	Membrane protease subunits, stomatin/prohibitin homologs	O	Posttranslational modification, protein turnover, chaperones ;
PROKKA_01401	COG1009	NADH:ubiquinone oxidoreductase subunit 5 (chain L)/Multisubunit Na+/H+ antiporter, MnhA subunit	P	Inorganic ion transport and metabolism ;
PROKKA_01403	COG1006	Multisubunit Na+/H+ antiporter, MnhC subunit	P	Inorganic ion transport and metabolism ;
PROKKA_01404	COG0651	Formate hydrogenlyase subunit 3/Multisubunit Na+/H+ antiporter, MnhD subunit	P	Inorganic ion transport and metabolism ;
PROKKA_01405	COG1863	Multisubunit Na+/H+ antiporter, MnhE subunit	P	Inorganic ion transport and metabolism ;
PROKKA_01406	COG2212	Multisubunit Na+/H+ antiporter, MnhF subunit	P	Inorganic ion transport and metabolism ;
PROKKA_01407	COG1320	Multisubunit Na+/H+ antiporter, MnhG subunit	P	Inorganic ion transport and metabolism ;
PROKKA_01408	COG2003	DNA repair proteins	L	Replication, recombination and repair ;
PROKKA_01409	COG1047	FKBP-type peptidyl-prolyl cis-trans isomerases 2	O	Posttranslational modification, protein turnover, chaperones ;
PROKKA_01410	COG0761	Penicillin tolerance protein	M	Cell wall/membrane/envelope biogenesis ;
PROKKA_01412	COG2930	Uncharacterized conserved protein	S	Function unknown;
PROKKA_01413	COG1113	Gamma-aminobutyrate permease and related permeases	E	Amino acid transport and metabolism ;
PROKKA_01414	COG2910	Putative NADH-flavin reductase	R	General function prediction only ;
PROKKA_01415	COG1733	Predicted transcriptional regulators	K	Transcription ;
PROKKA_01416	COG2321	Predicted metalloprotease	R	General function prediction only ;
PROKKA_01422	COG3751	Predicted proline hydroxylase	O	Posttranslational modification, protein turnover, chaperones ;
PROKKA_01423	COG1846	Transcriptional regulators	K	Transcription ;
PROKKA_01424	COG1960	Acyl-CoA dehydrogenases	I	Lipid transport and metabolism ;
PROKKA_01425	COG0410	ABC-type branched-chain amino acid transport systems, ATPase component	E	Amino acid transport and metabolism ;
PROKKA_01426	COG0411	ABC-type branched-chain amino acid transport systems, ATPase component	E	Amino acid transport and metabolism ;
PROKKA_01427	COG0559	Branched-chain amino acid ABC-type transport system, permease components	E	Amino acid transport and metabolism ;
PROKKA_01428	COG0683	ABC-type branched-chain amino acid transport systems, periplasmic component	E	Amino acid transport and metabolism ;
PROKKA_01429	COG4670	Acyl CoA:acetate/3-ketoacid CoA transferase	I	Lipid transport and metabolism ;
PROKKA_01430	COG0183	Acetyl-CoA acetyltransferase	I	Lipid transport and metabolism ;
PROKKA_01431	COG1024	Enoyl-CoA hydratase/carnithine racemase	I	Lipid transport and metabolism ;
PROKKA_01432	COG0318	Acyl-CoA synthetases (AMP-forming)/AMP-acid ligases II	Q	Secondary metabolites biosynthesis, transport and catabolism ;
PROKKA_01433	COG1028	Dehydrogenases with different specificities (related to short-chain alcohol dehydrogenases)	R	General function prediction only ;
PROKKA_01434	COG0644	Dehydrogenases (flavoproteins)	C	Energy production and conversion ;
PROKKA_01441	COG0586	Uncharacterized membrane-associated protein	S	Function unknown;
PROKKA_01444	COG0471	Di- and tricarboxylate transporters	P	Inorganic ion transport and metabolism ;
PROKKA_01445	COG0583	Transcriptional regulator	K	Transcription ;
PROKKA_01446	COG1188	Ribosome-associated heat shock protein implicated in the recycling of the 50S subunit (S4 paralog)	J	Translation, ribosomal structure and biogenesis ;
PROKKA_01447	COG3111	Uncharacterized conserved protein	S	Function unknown;
PROKKA_01448	COG0441	Threonyl-tRNA synthetase	J	Translation, ribosomal structure and biogenesis ;
PROKKA_01449	COG0290	Translation initiation factor 3 (IF-3)	J	Translation, ribosomal structure and biogenesis ;
PROKKA_01450	COG0189	Glutathione synthase/Ribosomal protein S6 modification enzyme (glutaminyl transferase)	J	Translation, ribosomal structure and biogenesis ;
PROKKA_01451	COG2893	Phosphotransferase system, mannose/fructose-specific component IIA	G	Carbohydrate transport and metabolism ;
PROKKA_01452	COG1925	Phosphotransferase system, HPr-related proteins	G	Carbohydrate transport and metabolism ;
PROKKA_01453	COG1080	Phosphoenolpyruvate-protein kinase (PTS system EI component in bacteria)	G	Carbohydrate transport and metabolism ;
PROKKA_01454	COG2207	AraC-type DNA-binding domain-containing proteins	K	Transcription ;
PROKKA_01456	COG1893	Ketopantoate reductase	H	Coenzyme transport and metabolism ;
PROKKA_01457	COG0004	Ammonia permease	P	Inorganic ion transport and metabolism ;
PROKKA_01458	COG0347	Nitrogen regulatory protein PII	E	Amino acid transport and metabolism ;
PROKKA_01459	COG2960	Uncharacterized protein conserved in bacteria	S	Function unknown;
PROKKA_01460	COG0606	Predicted ATPase with chaperone activity	O	Posttranslational modification, protein turnover, chaperones ;
PROKKA_01461	COG2350	Uncharacterized protein conserved in bacteria	S	Function unknown;
PROKKA_01462	COG0291	Ribosomal protein L35	J	Translation, ribosomal structure and biogenesis ;
PROKKA_01463	COG0292	Ribosomal protein L20	J	Translation, ribosomal structure and biogenesis ;
PROKKA_01464	COG0016	Phenylalanyl-tRNA synthetase alpha subunit	J	Translation, ribosomal structure and biogenesis ;
PROKKA_01465	COG0072	Phenylalanyl-tRNA synthetase beta subunit	J	Translation, ribosomal structure and biogenesis ;
PROKKA_01466	COG0776	Bacterial nucleoid DNA-binding protein	L	Replication, recombination and repair ;
PROKKA_01467	COG0789	Predicted transcriptional regulators	K	Transcription ;
PROKKA_01470	COG0598	Mg2+ and Co2+ transporters	P	Inorganic ion transport and metabolism ;
PROKKA_01471	COG0583	Transcriptional regulator	K	Transcription ;
PROKKA_01472	COG0318	Acyl-CoA synthetases (AMP-forming)/AMP-acid ligases II	Q	Secondary metabolites biosynthesis, transport and catabolism ;
PROKKA_01473	COG0318	Acyl-CoA synthetases (AMP-forming)/AMP-acid ligases II	Q	Secondary metabolites biosynthesis, transport and catabolism ;
PROKKA_01475	COG0183	Acetyl-CoA acetyltransferase	I	Lipid transport and metabolism ;
PROKKA_01477	COG2207	AraC-type DNA-binding domain-containing proteins	K	Transcription ;
PROKKA_01479	COG2814	Arabinose efflux permease	G	Carbohydrate transport and metabolism ;
PROKKA_01480	COG1063	Threonine dehydrogenase and related Zn-dependent dehydrogenases	R	General function prediction only ;
PROKKA_01481	COG0473	Isocitrate/isopropylmalate dehydrogenase	E	Amino acid transport and metabolism ;
PROKKA_01482	COG0583	Transcriptional regulator	K	Transcription ;
PROKKA_01484	COG3576	Predicted flavin-nucleotide-binding protein structurally related to pyridoxine 5'-phosphate oxidase	R	General function prediction only ;
PROKKA_01485	COG0431	Predicted flavoprotein	R	General function prediction only ;
PROKKA_01486	COG1276	Putative copper export protein	P	Inorganic ion transport and metabolism ;
PROKKA_01487	COG2372	Uncharacterized protein, homolog of Cu resistance protein CopC	R	General function prediction only ;
PROKKA_01490	COG0587	DNA polymerase III, alpha subunit	L	Replication, recombination and repair ;
PROKKA_01492	COG0657	Esterase/lipase	I	Lipid transport and metabolism ;
PROKKA_01493	COG2030	Acyl dehydratase	I	Lipid transport and metabolism ;
PROKKA_01494	COG0318	Acyl-CoA synthetases (AMP-forming)/AMP-acid ligases II	Q	Secondary metabolites biosynthesis, transport and catabolism ;
PROKKA_01496	COG1024	Enoyl-CoA hydratase/carnithine racemase	I	Lipid transport and metabolism ;
PROKKA_01497	COG1309	Transcriptional regulator	K	Transcription ;
PROKKA_01498	COG0683	ABC-type branched-chain amino acid transport systems, periplasmic component	E	Amino acid transport and metabolism ;
PROKKA_01499	COG0411	ABC-type branched-chain amino acid transport systems, ATPase component	E	Amino acid transport and metabolism ;
PROKKA_01500	COG0410	ABC-type branched-chain amino acid transport systems, ATPase component	E	Amino acid transport and metabolism ;
PROKKA_01501	COG0559	Branched-chain amino acid ABC-type transport system, permease components	E	Amino acid transport and metabolism ;
PROKKA_01502	COG4177	ABC-type branched-chain amino acid transport system, permease component	E	Amino acid transport and metabolism ;
PROKKA_01505	COG0671	Membrane-associated phospholipid phosphatase	I	Lipid transport and metabolism ;
PROKKA_01506	COG0038	Chloride channel protein EriC	P	Inorganic ion transport and metabolism ;
PROKKA_01507	COG2110	Predicted phosphatase homologous to the C-terminal domain of histone macroH2A1	R	General function prediction only ;
PROKKA_01512	COG1538	Outer membrane protein	U	Intracellular trafficking, secretion, and vesicular transport ;
PROKKA_01513	COG2274	ABC-type bacteriocin/lantibiotic exporters, contain an N-terminal double-glycine peptidase domain	V	Defense mechanisms ;
PROKKA_01515	COG2831	Hemolysin activation/secretion protein	U	Intracellular trafficking, secretion, and vesicular transport ;
PROKKA_01517	COG1846	Transcriptional regulators	K	Transcription ;
PROKKA_01518	COG3847	Flp pilus assembly protein, pilin Flp	U	Intracellular trafficking, secretion, and vesicular transport ;
PROKKA_01520	COG4961	Flp pilus assembly protein TadG	U	Intracellular trafficking, secretion, and vesicular transport ;
PROKKA_01521	COG4961	Flp pilus assembly protein TadG	U	Intracellular trafficking, secretion, and vesicular transport ;
PROKKA_01522	COG3745	Flp pilus assembly protein CpaB	U	Intracellular trafficking, secretion, and vesicular transport ;
PROKKA_01523	COG4964	Flp pilus assembly protein, secretin CpaC	U	Intracellular trafficking, secretion, and vesicular transport ;
PROKKA_01524	COG4963	Flp pilus assembly protein, ATPase CpaE	U	Intracellular trafficking, secretion, and vesicular transport ;
PROKKA_01525	COG4962	Flp pilus assembly protein, ATPase CpaF	U	Intracellular trafficking, secretion, and vesicular transport ;
PROKKA_01526	COG4965	Flp pilus assembly protein TadB	U	Intracellular trafficking, secretion, and vesicular transport ;
PROKKA_01527	COG2064	Flp pilus assembly protein TadC	U	Intracellular trafficking, secretion, and vesicular transport ;
PROKKA_01528	COG5010	Flp pilus assembly protein TadD, contains TPR repeats	U	Intracellular trafficking, secretion, and vesicular transport ;
PROKKA_01530	COG4655	Predicted membrane protein	S	Function unknown;
PROKKA_01531	COG2204	Response regulator containing CheY-like receiver, AAA-type ATPase, and DNA-binding domains	T	Signal transduction mechanisms ;
PROKKA_01534	COG0268	Ribosomal protein S20	J	Translation, ribosomal structure and biogenesis ;
PROKKA_01535	COG3511	Phospholipase C	M	Cell wall/membrane/envelope biogenesis ;
PROKKA_01536	COG0728	Uncharacterized membrane protein, putative virulence factor	R	General function prediction only ;
PROKKA_01537	COG0563	Adenylate kinase and related kinases	F	Nucleotide transport and metabolism ;
PROKKA_01538	COG2835	Uncharacterized conserved protein	S	Function unknown;
PROKKA_01539	COG1663	Tetraacyldisaccharide-1-P 4'-kinase	M	Cell wall/membrane/envelope biogenesis ;
PROKKA_01540	COG1570	Exonuclease VII, large subunit	L	Replication, recombination and repair ;
PROKKA_01541	COG1570	Exonuclease VII, large subunit	L	Replication, recombination and repair ;
PROKKA_01542	COG1430	Uncharacterized conserved protein	S	Function unknown;
PROKKA_01544	COG1278	Cold shock proteins	K	Transcription ;
PROKKA_01545	COG2127	Uncharacterized conserved protein	S	Function unknown;
PROKKA_01546	COG0542	ATPases with chaperone activity, ATP-binding subunit	O	Posttranslational modification, protein turnover, chaperones ;
PROKKA_01547	COG0756	dUTPase	F	Nucleotide transport and metabolism ;
PROKKA_01549	COG0452	Phosphopantothenoylcysteine synthetase/decarboxylase	H	Coenzyme transport and metabolism ;
PROKKA_01550	COG0597	Lipoprotein signal peptidase	U	Intracellular trafficking, secretion, and vesicular transport ;
PROKKA_01551	COG0060	Isoleucyl-tRNA synthetase	J	Translation, ribosomal structure and biogenesis ;
PROKKA_01552	COG0196	FAD synthase	H	Coenzyme transport and metabolism ;
PROKKA_01553	COG0299	Folate-dependent phosphoribosylglycinamide formyltransferase PurN	F	Nucleotide transport and metabolism ;
PROKKA_01554	COG0144	tRNA and rRNA cytosine-C5-methylases	J	Translation, ribosomal structure and biogenesis ;
PROKKA_01555	COG1398	Fatty-acid desaturase	I	Lipid transport and metabolism ;
PROKKA_01556	COG0210	Superfamily I DNA and RNA helicases	L	Replication, recombination and repair ;
PROKKA_01558	COG0488	ATPase components of ABC transporters with duplicated ATPase domains	R	General function prediction only ;
PROKKA_01559	COG2890	Methylase of polypeptide chain release factors	J	Translation, ribosomal structure and biogenesis ;
PROKKA_01560	COG0624	Acetylornithine deacetylase/Succinyl-diaminopimelate desuccinylase and related deacylases	E	Amino acid transport and metabolism ;
PROKKA_01561	COG2171	Tetrahydrodipicolinate N-succinyltransferase	E	Amino acid transport and metabolism ;
PROKKA_01562	COG0436	Aspartate/tyrosine/aromatic aminotransferase	E	Amino acid transport and metabolism ;
PROKKA_01564	COG0790	FOG: TPR repeat, SEL1 subfamily	R	General function prediction only ;
PROKKA_01566	COG1289	Predicted membrane protein	S	Function unknown;
PROKKA_01567	COG0110	Acetyltransferase (isoleucine patch superfamily)	R	General function prediction only ;
PROKKA_01568	COG1278	Cold shock proteins	K	Transcription ;
PROKKA_01569	COG4994	Uncharacterized protein conserved in bacteria	S	Function unknown;
PROKKA_01570	COG1012	NAD-dependent aldehyde dehydrogenases	C	Energy production and conversion ;
PROKKA_01575	COG2366	Protein related to penicillin acylase	R	General function prediction only ;
PROKKA_01578	COG1055	Na+/H+ antiporter NhaD and related arsenite permeases	P	Inorganic ion transport and metabolism ;
PROKKA_01581	COG1741	Pirin-related protein	R	General function prediction only ;
PROKKA_01582	COG0583	Transcriptional regulator	K	Transcription ;
PROKKA_01584	COG2207	AraC-type DNA-binding domain-containing proteins	K	Transcription ;
PROKKA_01586	COG0446	Uncharacterized NAD(FAD)-dependent dehydrogenases	R	General function prediction only ;
PROKKA_01587	COG1309	Transcriptional regulator	K	Transcription ;
PROKKA_01588	COG0583	Transcriptional regulator	K	Transcription ;
PROKKA_01589	COG0665	Glycine/D-amino acid oxidases (deaminating)	E	Amino acid transport and metabolism ;
PROKKA_01590	COG0251	Putative translation initiation inhibitor, yjgF family	J	Translation, ribosomal structure and biogenesis ;
PROKKA_01591	COG2066	Glutaminase	E	Amino acid transport and metabolism ;
PROKKA_01594	COG0531	Amino acid transporters	E	Amino acid transport and metabolism ;
PROKKA_01595	COG2271	Sugar phosphate permease	G	Carbohydrate transport and metabolism ;
PROKKA_01597	COG0663	Carbonic anhydrases/acetyltransferases, isoleucine patch superfamily	R	General function prediction only ;
PROKKA_01598	COG0318	Acyl-CoA synthetases (AMP-forming)/AMP-acid ligases II	Q	Secondary metabolites biosynthesis, transport and catabolism ;
PROKKA_01599	COG0183	Acetyl-CoA acetyltransferase	I	Lipid transport and metabolism ;
PROKKA_01600	COG1593	TRAP-type C4-dicarboxylate transport system, large permease component	G	Carbohydrate transport and metabolism ;
PROKKA_01601	COG1638	TRAP-type C4-dicarboxylate transport system, periplasmic component	G	Carbohydrate transport and metabolism ;
PROKKA_01602	COG1414	Transcriptional regulator	K	Transcription ;
PROKKA_01603	COG1028	Dehydrogenases with different specificities (related to short-chain alcohol dehydrogenases)	R	General function prediction only ;
PROKKA_01604	COG1661	Predicted DNA-binding protein with PD1-like DNA-binding motif	R	General function prediction only ;
PROKKA_01605	COG1661	Predicted DNA-binding protein with PD1-like DNA-binding motif	R	General function prediction only ;
PROKKA_01606	COG2303	Choline dehydrogenase and related flavoproteins	E	Amino acid transport and metabolism ;
PROKKA_01608	COG3311	Predicted transcriptional regulator	K	Transcription ;
PROKKA_01610	COG3646	Uncharacterized phage-encoded protein	S	Function unknown;
PROKKA_01621	COG0582	Integrase	L	Replication, recombination and repair ;
PROKKA_01623	COG2423	Predicted ornithine cyclodeaminase, mu-crystallin homolog	E	Amino acid transport and metabolism ;
PROKKA_01624	COG1126	ABC-type polar amino acid transport system, ATPase component	E	Amino acid transport and metabolism ;
PROKKA_01625	COG0665	Glycine/D-amino acid oxidases (deaminating)	E	Amino acid transport and metabolism ;
PROKKA_01626	COG4160	ABC-type arginine/histidine transport system, permease component	E	Amino acid transport and metabolism ;
PROKKA_01627	COG4215	ABC-type arginine transport system, permease component	E	Amino acid transport and metabolism ;
PROKKA_01628	COG0834	ABC-type amino acid transport/signal transduction systems, periplasmic component/domain	T	Signal transduction mechanisms ;
PROKKA_01629	COG1737	Transcriptional regulators	K	Transcription ;
PROKKA_01630	COG1522	Transcriptional regulators	K	Transcription ;
PROKKA_01631	COG2423	Predicted ornithine cyclodeaminase, mu-crystallin homolog	E	Amino acid transport and metabolism ;
PROKKA_01634	COG0705	Uncharacterized membrane protein (homolog of Drosophila rhomboid)	R	General function prediction only ;
PROKKA_01635	COG0604	NADPH:quinone reductase and related Zn-dependent oxidoreductases	R	General function prediction only ;
PROKKA_01636	COG0149	Triosephosphate isomerase	G	Carbohydrate transport and metabolism ;
PROKKA_01637	COG1314	Preprotein translocase subunit SecG	U	Intracellular trafficking, secretion, and vesicular transport ;
PROKKA_01639	COG1396	Predicted transcriptional regulators	K	Transcription ;
PROKKA_01640	COG3550	Uncharacterized protein related to capsule biosynthesis enzymes	R	General function prediction only ;
PROKKA_01643	COG1902	NADH:flavin oxidoreductases, Old Yellow Enzyme family	C	Energy production and conversion ;
PROKKA_01644	COG0637	Predicted phosphatase/phosphohexomutase	R	General function prediction only ;
PROKKA_01645	COG1971	Predicted membrane protein	S	Function unknown;
PROKKA_01646	COG1368	Phosphoglycerol transferase and related proteins, alkaline phosphatase superfamily	M	Cell wall/membrane/envelope biogenesis ;
PROKKA_01648	COG2207	AraC-type DNA-binding domain-containing proteins	K	Transcription ;
PROKKA_01649	COG3038	Cytochrome B561	C	Energy production and conversion ;
PROKKA_01650	COG1538	Outer membrane protein	U	Intracellular trafficking, secretion, and vesicular transport ;
PROKKA_01651	COG0841	Cation/multidrug efflux pump	V	Defense mechanisms ;
PROKKA_01652	COG0845	Membrane-fusion protein	M	Cell wall/membrane/envelope biogenesis ;
PROKKA_01653	COG0583	Transcriptional regulator	K	Transcription ;
PROKKA_01654	COG0483	Archaeal fructose-1,6-bisphosphatase and related enzymes of inositol monophosphatase family	G	Carbohydrate transport and metabolism ;
PROKKA_01655	COG1609	Transcriptional regulators	K	Transcription ;
PROKKA_01656	COG1177	ABC-type spermidine/putrescine transport system, permease component II	E	Amino acid transport and metabolism ;
PROKKA_01657	COG1176	ABC-type spermidine/putrescine transport system, permease component I	E	Amino acid transport and metabolism ;
PROKKA_01658	COG4134	ABC-type uncharacterized transport system, periplasmic component	R	General function prediction only ;
PROKKA_01659	COG3842	ABC-type spermidine/putrescine transport systems, ATPase components	E	Amino acid transport and metabolism ;
PROKKA_01660	COG2128	Uncharacterized conserved protein	S	Function unknown;
PROKKA_01662	COG0747	ABC-type dipeptide transport system, periplasmic component	E	Amino acid transport and metabolism ;
PROKKA_01663	COG0747	ABC-type dipeptide transport system, periplasmic component	E	Amino acid transport and metabolism ;
PROKKA_01664	COG4608	ABC-type oligopeptide transport system, ATPase component	E	Amino acid transport and metabolism ;
PROKKA_01665	COG0444	ABC-type dipeptide/oligopeptide/nickel transport system, ATPase component	P	Inorganic ion transport and metabolism ;
PROKKA_01666	COG1173	ABC-type dipeptide/oligopeptide/nickel transport systems, permease components	P	Inorganic ion transport and metabolism ;
PROKKA_01667	COG0601	ABC-type dipeptide/oligopeptide/nickel transport systems, permease components	P	Inorganic ion transport and metabolism ;
PROKKA_01668	COG2072	Predicted flavoprotein involved in K+ transport	P	Inorganic ion transport and metabolism ;
PROKKA_01669	COG3526	Uncharacterized protein conserved in bacteria	O	Posttranslational modification, protein turnover, chaperones ;
PROKKA_01670	COG3094	Uncharacterized protein conserved in bacteria	S	Function unknown;
PROKKA_01671	COG3022	Uncharacterized protein conserved in bacteria	S	Function unknown;
PROKKA_01672	COG0431	Predicted flavoprotein	R	General function prediction only ;
PROKKA_01673	COG0346	Lactoylglutathione lyase and related lyases	E	Amino acid transport and metabolism ;
PROKKA_01674	COG0420	DNA repair exonuclease	L	Replication, recombination and repair ;
PROKKA_01675	COG4717	Uncharacterized conserved protein	S	Function unknown;
PROKKA_01676	COG3247	Uncharacterized conserved protein	S	Function unknown;
PROKKA_01677	COG1321	Mn-dependent transcriptional regulator	K	Transcription ;
PROKKA_01678	COG0803	ABC-type metal ion transport system, periplasmic component/surface adhesin	P	Inorganic ion transport and metabolism ;
PROKKA_01679	COG1121	ABC-type Mn/Zn transport systems, ATPase component	P	Inorganic ion transport and metabolism ;
PROKKA_01680	COG1121	ABC-type Mn/Zn transport systems, ATPase component	P	Inorganic ion transport and metabolism ;
PROKKA_01681	COG1108	ABC-type Mn2+/Zn2+ transport systems, permease components	P	Inorganic ion transport and metabolism ;
PROKKA_01682	COG1108	ABC-type Mn2+/Zn2+ transport systems, permease components	P	Inorganic ion transport and metabolism ;
PROKKA_01683	COG1409	Predicted phosphohydrolases	R	General function prediction only ;
PROKKA_01685	COG3264	Small-conductance mechanosensitive channel	M	Cell wall/membrane/envelope biogenesis ;
PROKKA_01686	COG2352	Phosphoenolpyruvate carboxylase	C	Energy production and conversion ;
PROKKA_01687	COG1448	Aspartate/tyrosine/aromatic aminotransferase	E	Amino acid transport and metabolism ;
PROKKA_01688	COG1113	Gamma-aminobutyrate permease and related permeases	E	Amino acid transport and metabolism ;
PROKKA_01689	COG3961	Pyruvate decarboxylase and related thiamine pyrophosphate-requiring enzymes	R	General function prediction only ;
PROKKA_01690	COG1522	Transcriptional regulators	K	Transcription ;
PROKKA_01693	COG4566	Response regulator	T	Signal transduction mechanisms ;
PROKKA_01694	COG4191	Signal transduction histidine kinase regulating C4-dicarboxylate transport system	T	Signal transduction mechanisms ;
PROKKA_01695	COG0318	Acyl-CoA synthetases (AMP-forming)/AMP-acid ligases II	Q	Secondary metabolites biosynthesis, transport and catabolism ;
PROKKA_01696	COG1593	TRAP-type C4-dicarboxylate transport system, large permease component	G	Carbohydrate transport and metabolism ;
PROKKA_01697	COG3090	TRAP-type C4-dicarboxylate transport system, small permease component	G	Carbohydrate transport and metabolism ;
PROKKA_01698	COG1638	TRAP-type C4-dicarboxylate transport system, periplasmic component	G	Carbohydrate transport and metabolism ;
PROKKA_01699	COG0642	Signal transduction histidine kinase	T	Signal transduction mechanisms ;
PROKKA_01700	COG4566	Response regulator	T	Signal transduction mechanisms ;
PROKKA_01702	COG2885	Outer membrane protein and related peptidoglycan-associated (lipo)proteins	M	Cell wall/membrane/envelope biogenesis ;
PROKKA_01703	COG1733	Predicted transcriptional regulators	K	Transcription ;
PROKKA_01704	COG1028	Dehydrogenases with different specificities (related to short-chain alcohol dehydrogenases)	R	General function prediction only ;
PROKKA_01705	COG2431	Predicted membrane protein	S	Function unknown;
PROKKA_01706	COG1561	Uncharacterized stress-induced protein	S	Function unknown;
PROKKA_01707	COG0689	RNase PH	J	Translation, ribosomal structure and biogenesis ;
PROKKA_01708	COG0127	Xanthosine triphosphate pyrophosphatase	F	Nucleotide transport and metabolism ;
PROKKA_01709	COG0635	Coproporphyrinogen III oxidase and related Fe-S oxidoreductases	H	Coenzyme transport and metabolism ;
PROKKA_01710	COG0174	Glutamine synthetase	E	Amino acid transport and metabolism ;
PROKKA_01711	COG3852	Signal transduction histidine kinase, nitrogen specific	T	Signal transduction mechanisms ;
PROKKA_01712	COG2204	Response regulator containing CheY-like receiver, AAA-type ATPase, and DNA-binding domains	T	Signal transduction mechanisms ;
PROKKA_01714	COG1610	Uncharacterized conserved protein	S	Function unknown;
PROKKA_01715	COG1018	Flavodoxin reductases (ferredoxin-NADPH reductases) family 1	C	Energy production and conversion ;
PROKKA_01716	COG0251	Putative translation initiation inhibitor, yjgF family	J	Translation, ribosomal structure and biogenesis ;
PROKKA_01717	COG1200	RecG-like helicase	K	Transcription ;
PROKKA_01718	COG0583	Transcriptional regulator	K	Transcription ;
PROKKA_01719	COG0783	DNA-binding ferritin-like protein (oxidative damage protectant)	P	Inorganic ion transport and metabolism ;
PROKKA_01720	COG4208	ABC-type sulfate transport system, permease component	P	Inorganic ion transport and metabolism ;
PROKKA_01721	COG0555	ABC-type sulfate transport system, permease component	O	Posttranslational modification, protein turnover, chaperones ;
PROKKA_01722	COG4150	ABC-type sulfate transport system, periplasmic component	P	Inorganic ion transport and metabolism ;
PROKKA_01723	COG3545	Predicted esterase of the alpha/beta hydrolase fold	R	General function prediction only ;
PROKKA_01724	COG0683	ABC-type branched-chain amino acid transport systems, periplasmic component	E	Amino acid transport and metabolism ;
PROKKA_01725	COG2070	Dioxygenases related to 2-nitropropane dioxygenase	R	General function prediction only ;
PROKKA_01726	COG0382	4-hydroxybenzoate polyprenyltransferase and related prenyltransferases	H	Coenzyme transport and metabolism ;
PROKKA_01727	COG0345	Pyrroline-5-carboxylate reductase	E	Amino acid transport and metabolism ;
PROKKA_01728	COG0559	Branched-chain amino acid ABC-type transport system, permease components	E	Amino acid transport and metabolism ;
PROKKA_01729	COG4177	ABC-type branched-chain amino acid transport system, permease component	E	Amino acid transport and metabolism ;
PROKKA_01730	COG0411	ABC-type branched-chain amino acid transport systems, ATPase component	E	Amino acid transport and metabolism ;
PROKKA_01731	COG0410	ABC-type branched-chain amino acid transport systems, ATPase component	E	Amino acid transport and metabolism ;
PROKKA_01732	COG1045	Serine acetyltransferase	E	Amino acid transport and metabolism ;
PROKKA_01733	COG3720	Putative heme degradation protein	P	Inorganic ion transport and metabolism ;
PROKKA_01734	COG5006	Predicted permease, DMT superfamily	R	General function prediction only ;
PROKKA_01735	COG1522	Transcriptional regulators	K	Transcription ;
PROKKA_01737	COG2844	UTP:GlnB (protein PII) uridylyltransferase	O	Posttranslational modification, protein turnover, chaperones ;
PROKKA_01738	COG4771	Outer membrane receptor for ferrienterochelin and colicins	P	Inorganic ion transport and metabolism ;
PROKKA_01739	COG1396	Predicted transcriptional regulators	K	Transcription ;
PROKKA_01746	COG0052	Ribosomal protein S2	J	Translation, ribosomal structure and biogenesis ;
PROKKA_01747	COG0264	Translation elongation factor Ts	J	Translation, ribosomal structure and biogenesis ;
PROKKA_01748	COG0528	Uridylate kinase	F	Nucleotide transport and metabolism ;
PROKKA_01749	COG0233	Ribosome recycling factor	J	Translation, ribosomal structure and biogenesis ;
PROKKA_01750	COG0020	Undecaprenyl pyrophosphate synthase	I	Lipid transport and metabolism ;
PROKKA_01751	COG0575	CDP-diglyceride synthetase	I	Lipid transport and metabolism ;
PROKKA_01752	COG0743	1-deoxy-D-xylulose 5-phosphate reductoisomerase	I	Lipid transport and metabolism ;
PROKKA_01753	COG0750	Predicted membrane-associated Zn-dependent proteases 1	M	Cell wall/membrane/envelope biogenesis ;
PROKKA_01754	COG4775	Outer membrane protein/protective antigen OMA87	M	Cell wall/membrane/envelope biogenesis ;
PROKKA_01755	COG2825	Outer membrane protein	M	Cell wall/membrane/envelope biogenesis ;
PROKKA_01756	COG1044	UDP-3-O-[3-hydroxymyristoyl] glucosamine N-acyltransferase	M	Cell wall/membrane/envelope biogenesis ;
PROKKA_01757	COG0764	3-hydroxymyristoyl/3-hydroxydecanoyl-(acyl carrier protein) dehydratases	I	Lipid transport and metabolism ;
PROKKA_01758	COG1043	Acyl-[acyl carrier protein]--UDP-N-acetylglucosamine O-acyltransferase	M	Cell wall/membrane/envelope biogenesis ;
PROKKA_01759	COG0763	Lipid A disaccharide synthetase	M	Cell wall/membrane/envelope biogenesis ;
PROKKA_01760	COG0164	Ribonuclease HII	L	Replication, recombination and repair ;
PROKKA_01761	COG0566	rRNA methylases	J	Translation, ribosomal structure and biogenesis ;
PROKKA_01763	COG1806	Uncharacterized protein conserved in bacteria	S	Function unknown;
PROKKA_01764	COG0574	Phosphoenolpyruvate synthase/pyruvate phosphate dikinase	G	Carbohydrate transport and metabolism ;
PROKKA_01767	COG1309	Transcriptional regulator	K	Transcription ;
PROKKA_01768	COG3391	Uncharacterized conserved protein	S	Function unknown;
PROKKA_01769	COG4771	Outer membrane receptor for ferrienterochelin and colicins	P	Inorganic ion transport and metabolism ;
PROKKA_01770	COG1585	Membrane protein implicated in regulation of membrane protease activity	U	Intracellular trafficking, secretion, and vesicular transport ;
PROKKA_01771	COG0330	Membrane protease subunits, stomatin/prohibitin homologs	O	Posttranslational modification, protein turnover, chaperones ;
PROKKA_01772	COG0691	tmRNA-binding protein	O	Posttranslational modification, protein turnover, chaperones ;
PROKKA_01773	COG2867	Oligoketide cyclase/lipid transport protein	I	Lipid transport and metabolism ;
PROKKA_01774	COG2914	Uncharacterized protein conserved in bacteria	S	Function unknown;
PROKKA_01775	COG0354	Predicted aminomethyltransferase related to GcvT	R	General function prediction only ;
PROKKA_01776	COG1559	Predicted periplasmic solute-binding protein	R	General function prediction only ;
PROKKA_01777	COG0125	Thymidylate kinase	F	Nucleotide transport and metabolism ;
PROKKA_01778	COG2812	DNA polymerase III, gamma/tau subunits	L	Replication, recombination and repair ;
PROKKA_01779	COG0084	Mg-dependent DNase	L	Replication, recombination and repair ;
PROKKA_01780	COG0666	FOG: Ankyrin repeat	R	General function prediction only ;
PROKKA_01781	COG0334	Glutamate dehydrogenase/leucine dehydrogenase	E	Amino acid transport and metabolism ;
PROKKA_01782	COG0596	Predicted hydrolases or acyltransferases (alpha/beta hydrolase superfamily)	R	General function prediction only ;
PROKKA_01784	COG0625	Glutathione S-transferase	O	Posttranslational modification, protein turnover, chaperones ;
PROKKA_01786	COG4783	Putative Zn-dependent protease, contains TPR repeats	R	General function prediction only ;
PROKKA_01787	COG1393	Arsenate reductase and related proteins, glutaredoxin family	P	Inorganic ion transport and metabolism ;
PROKKA_01788	COG2259	Predicted membrane protein	S	Function unknown;
PROKKA_01789	COG0034	Glutamine phosphoribosylpyrophosphate amidotransferase	F	Nucleotide transport and metabolism ;
PROKKA_01790	COG1286	Uncharacterized membrane protein, required for colicin V production	R	General function prediction only ;
PROKKA_01793	COG0285	Folylpolyglutamate synthase	H	Coenzyme transport and metabolism ;
PROKKA_01795	COG1249	Pyruvate/2-oxoglutarate dehydrogenase complex, dihydrolipoamide dehydrogenase (E3) component, and related enzymes	C	Energy production and conversion ;
PROKKA_01796	COG0508	Pyruvate/2-oxoglutarate dehydrogenase complex, dihydrolipoamide acyltransferase (E2) component, and related enzymes	C	Energy production and conversion ;
PROKKA_01797	COG2609	Pyruvate dehydrogenase complex, dehydrogenase (E1) component	C	Energy production and conversion ;
PROKKA_01798	COG4191	Signal transduction histidine kinase regulating C4-dicarboxylate transport system	T	Signal transduction mechanisms ;
PROKKA_01799	COG4566	Response regulator	T	Signal transduction mechanisms ;
PROKKA_01800	COG0190	5,10-methylene-tetrahydrofolate dehydrogenase/Methenyl tetrahydrofolate cyclohydrolase	H	Coenzyme transport and metabolism ;
PROKKA_01801	COG0339	Zn-dependent oligopeptidases	E	Amino acid transport and metabolism ;
PROKKA_01802	COG1959	Predicted transcriptional regulator	K	Transcription ;
PROKKA_01803	COG2128	Uncharacterized conserved protein	S	Function unknown;
PROKKA_01804	COG0583	Transcriptional regulator	K	Transcription ;
PROKKA_01805	COG0655	Multimeric flavodoxin WrbA	R	General function prediction only ;
PROKKA_01807	COG2261	Predicted membrane protein	S	Function unknown;
PROKKA_01808	COG1249	Pyruvate/2-oxoglutarate dehydrogenase complex, dihydrolipoamide dehydrogenase (E3) component, and related enzymes	C	Energy production and conversion ;
PROKKA_01809	COG2608	Copper chaperone	P	Inorganic ion transport and metabolism ;
PROKKA_01810	COG2217	Cation transport ATPase	P	Inorganic ion transport and metabolism ;
PROKKA_01811	COG0789	Predicted transcriptional regulators	K	Transcription ;
PROKKA_01812	COG0778	Nitroreductase	C	Energy production and conversion ;
PROKKA_01814	COG4638	Phenylpropionate dioxygenase and related ring-hydroxylating dioxygenases, large terminal subunit	R	General function prediction only ;
PROKKA_01815	COG1018	Flavodoxin reductases (ferredoxin-NADPH reductases) family 1	C	Energy production and conversion ;
PROKKA_01816	COG1846	Transcriptional regulators	K	Transcription ;
PROKKA_01817	COG0620	Methionine synthase II (cobalamin-independent)	E	Amino acid transport and metabolism ;
PROKKA_01818	COG0753	Catalase	P	Inorganic ion transport and metabolism ;
PROKKA_01819	COG3639	ABC-type phosphate/phosphonate transport system, permease component	P	Inorganic ion transport and metabolism ;
PROKKA_01820	COG3639	ABC-type phosphate/phosphonate transport system, permease component	P	Inorganic ion transport and metabolism ;
PROKKA_01821	COG3638	ABC-type phosphate/phosphonate transport system, ATPase component	P	Inorganic ion transport and metabolism ;
PROKKA_01822	COG3221	ABC-type phosphate/phosphonate transport system, periplasmic component	P	Inorganic ion transport and metabolism ;
PROKKA_01823	COG2897	Rhodanese-related sulfurtransferase	P	Inorganic ion transport and metabolism ;
PROKKA_01824	COG0194	Guanylate kinase	F	Nucleotide transport and metabolism ;
PROKKA_01825	COG1758	DNA-directed RNA polymerase, subunit K/omega	K	Transcription ;
PROKKA_01826	COG0317	Guanosine polyphosphate pyrophosphohydrolases/synthetases	K	Transcription ;
PROKKA_01828	COG0389	Nucleotidyltransferase/DNA polymerase involved in DNA repair	L	Replication, recombination and repair ;
PROKKA_01829	COG0760	Parvulin-like peptidyl-prolyl isomerase	O	Posttranslational modification, protein turnover, chaperones ;
PROKKA_01830	COG2961	Protein involved in catabolism of external DNA	R	General function prediction only ;
PROKKA_01831	COG1187	16S rRNA uridine-516 pseudouridylate synthase and related pseudouridylate synthases	J	Translation, ribosomal structure and biogenesis ;
PROKKA_01832	COG0347	Nitrogen regulatory protein PII	E	Amino acid transport and metabolism ;
PROKKA_01833	COG1309	Transcriptional regulator	K	Transcription ;
PROKKA_01834	COG1028	Dehydrogenases with different specificities (related to short-chain alcohol dehydrogenases)	R	General function prediction only ;
PROKKA_01835	COG1712	Predicted dinucleotide-utilizing enzyme	R	General function prediction only ;
PROKKA_01836	COG0596	Predicted hydrolases or acyltransferases (alpha/beta hydrolase superfamily)	R	General function prediction only ;
PROKKA_01837	COG1638	TRAP-type C4-dicarboxylate transport system, periplasmic component	G	Carbohydrate transport and metabolism ;
PROKKA_01838	COG1593	TRAP-type C4-dicarboxylate transport system, large permease component	G	Carbohydrate transport and metabolism ;
PROKKA_01839	COG3090	TRAP-type C4-dicarboxylate transport system, small permease component	G	Carbohydrate transport and metabolism ;
PROKKA_01840	COG1250	3-hydroxyacyl-CoA dehydrogenase	I	Lipid transport and metabolism ;
PROKKA_01843	COG0668	Small-conductance mechanosensitive channel	M	Cell wall/membrane/envelope biogenesis ;
PROKKA_01844	COG0165	Argininosuccinate lyase	E	Amino acid transport and metabolism ;
PROKKA_01846	COG2265	SAM-dependent methyltransferases related to tRNA (uracil-5-)-methyltransferase	J	Translation, ribosomal structure and biogenesis ;
PROKKA_01847	COG3298	Predicted 3'-5' exonuclease related to the exonuclease domain of PolB	L	Replication, recombination and repair ;
PROKKA_01848	COG0739	Membrane proteins related to metalloendopeptidases	M	Cell wall/membrane/envelope biogenesis ;
PROKKA_01849	COG2518	Protein-L-isoaspartate carboxylmethyltransferase	O	Posttranslational modification, protein turnover, chaperones ;
PROKKA_01850	COG0496	Predicted acid phosphatase	R	General function prediction only ;
PROKKA_01851	COG0344	Predicted membrane protein	S	Function unknown;
PROKKA_01852	COG0533	Metal-dependent proteases with possible chaperone activity	O	Posttranslational modification, protein turnover, chaperones ;
PROKKA_01853	COG2252	Permeases	R	General function prediction only ;
PROKKA_01855	COG1739	Uncharacterized conserved protein	S	Function unknown;
PROKKA_01856	COG0488	ATPase components of ABC transporters with duplicated ATPase domains	R	General function prediction only ;
PROKKA_01857	COG1619	Uncharacterized proteins, homologs of microcin C7 resistance protein MccF	V	Defense mechanisms ;
PROKKA_01858	COG1619	Uncharacterized proteins, homologs of microcin C7 resistance protein MccF	V	Defense mechanisms ;
PROKKA_01859	COG0590	Cytosine/adenosine deaminases	J	Translation, ribosomal structure and biogenesis ;
PROKKA_01860	COG1346	Putative effector of murein hydrolase	M	Cell wall/membrane/envelope biogenesis ;
PROKKA_01861	COG1380	Putative effector of murein hydrolase LrgA	R	General function prediction only ;
PROKKA_01862	COG4574	Serine protease inhibitor ecotin	R	General function prediction only ;
PROKKA_01863	COG2141	Coenzyme F420-dependent N5,N10-methylene tetrahydromethanopterin reductase and related flavin-dependent oxidoreductases	C	Energy production and conversion ;
PROKKA_01865	COG1052	Lactate dehydrogenase and related dehydrogenases	R	General function prediction only ;
PROKKA_01867	COG0078	Ornithine carbamoyltransferase	E	Amino acid transport and metabolism ;
PROKKA_01868	COG0642	Signal transduction histidine kinase	T	Signal transduction mechanisms ;
PROKKA_01869	COG0745	Response regulators consisting of a CheY-like receiver domain and a winged-helix DNA-binding domain	K	Transcription ;
PROKKA_01870	COG0848	Biopolymer transport protein	U	Intracellular trafficking, secretion, and vesicular transport ;
PROKKA_01871	COG0811	Biopolymer transport proteins	U	Intracellular trafficking, secretion, and vesicular transport ;
PROKKA_01872	COG0810	Periplasmic protein TonB, links inner and outer membranes	M	Cell wall/membrane/envelope biogenesis ;
PROKKA_01873	COG1301	Na+/H+-dicarboxylate symporters	C	Energy production and conversion ;
PROKKA_01874	COG4191	Signal transduction histidine kinase regulating C4-dicarboxylate transport system	T	Signal transduction mechanisms ;
PROKKA_01875	COG2204	Response regulator containing CheY-like receiver, AAA-type ATPase, and DNA-binding domains	T	Signal transduction mechanisms ;
PROKKA_01876	COG0640	Predicted transcriptional regulators	K	Transcription ;
PROKKA_01877	COG0277	FAD/FMN-containing dehydrogenases	C	Energy production and conversion ;
PROKKA_01878	COG0583	Transcriptional regulator	K	Transcription ;
PROKKA_01879	COG2814	Arabinose efflux permease	G	Carbohydrate transport and metabolism ;
PROKKA_01882	COG0702	Predicted nucleoside-diphosphate-sugar epimerases	G	Carbohydrate transport and metabolism ;
PROKKA_01883	COG1733	Predicted transcriptional regulators	K	Transcription ;
PROKKA_01884	COG0251	Putative translation initiation inhibitor, yjgF family	J	Translation, ribosomal structure and biogenesis ;
PROKKA_01885	COG0583	Transcriptional regulator	K	Transcription ;
PROKKA_01888	COG0776	Bacterial nucleoid DNA-binding protein	L	Replication, recombination and repair ;
PROKKA_01889	COG2873	O-acetylhomoserine sulfhydrylase	E	Amino acid transport and metabolism ;
PROKKA_01890	COG0566	rRNA methylases	J	Translation, ribosomal structure and biogenesis ;
PROKKA_01891	COG0557	Exoribonuclease R	K	Transcription ;
PROKKA_01893	COG3274	Uncharacterized protein conserved in bacteria	S	Function unknown;
PROKKA_01894	COG3713	Outer membrane protein V	M	Cell wall/membrane/envelope biogenesis ;
PROKKA_01896	COG0783	DNA-binding ferritin-like protein (oxidative damage protectant)	P	Inorganic ion transport and metabolism ;
PROKKA_01897	COG2207	AraC-type DNA-binding domain-containing proteins	K	Transcription ;
PROKKA_01898	COG1132	ABC-type multidrug transport system, ATPase and permease components	V	Defense mechanisms ;
PROKKA_01899	COG1132	ABC-type multidrug transport system, ATPase and permease components	V	Defense mechanisms ;
PROKKA_01900	COG0025	NhaP-type Na+/H+ and K+/H+ antiporters	P	Inorganic ion transport and metabolism ;
PROKKA_01901	COG2200	FOG: EAL domain	T	Signal transduction mechanisms ;
PROKKA_01902	COG1432	Uncharacterized conserved protein	S	Function unknown;
PROKKA_01904	COG0586	Uncharacterized membrane-associated protein	S	Function unknown;
PROKKA_01905	COG0456	Acetyltransferases	R	General function prediction only ;
PROKKA_01906	COG2217	Cation transport ATPase	P	Inorganic ion transport and metabolism ;
PROKKA_01907	COG2217	Cation transport ATPase	P	Inorganic ion transport and metabolism ;
PROKKA_01908	COG0789	Predicted transcriptional regulators	K	Transcription ;
PROKKA_01909	COG2199	FOG: GGDEF domain	T	Signal transduction mechanisms ;
PROKKA_01910	COG0166	Glucose-6-phosphate isomerase	G	Carbohydrate transport and metabolism ;
PROKKA_01911	COG0166	Glucose-6-phosphate isomerase	G	Carbohydrate transport and metabolism ;
PROKKA_01912	COG1004	Predicted UDP-glucose 6-dehydrogenase	M	Cell wall/membrane/envelope biogenesis ;
PROKKA_01913	COG1210	UDP-glucose pyrophosphorylase	M	Cell wall/membrane/envelope biogenesis ;
PROKKA_01914	COG0394	Protein-tyrosine-phosphatase	T	Signal transduction mechanisms ;
PROKKA_01915	COG4642	Uncharacterized protein conserved in bacteria	S	Function unknown;
PROKKA_01918	COG3206	Uncharacterized protein involved in exopolysaccharide biosynthesis	M	Cell wall/membrane/envelope biogenesis ;
PROKKA_01919	COG1596	Periplasmic protein involved in polysaccharide export	M	Cell wall/membrane/envelope biogenesis ;
PROKKA_01920	COG0438	Glycosyltransferase	M	Cell wall/membrane/envelope biogenesis ;
PROKKA_01921	COG3547	Transposase and inactivated derivatives	L	Replication, recombination and repair ;
PROKKA_01923	COG2801	Transposase and inactivated derivatives	L	Replication, recombination and repair ;
PROKKA_01924	COG0438	Glycosyltransferase	M	Cell wall/membrane/envelope biogenesis ;
PROKKA_01926	COG0438	Glycosyltransferase	M	Cell wall/membrane/envelope biogenesis ;
PROKKA_01927	COG2244	Membrane protein involved in the export of O-antigen and teichoic acid	R	General function prediction only ;
PROKKA_01928	COG0438	Glycosyltransferase	M	Cell wall/membrane/envelope biogenesis ;
PROKKA_01929	COG0677	UDP-N-acetyl-D-mannosaminuronate dehydrogenase	M	Cell wall/membrane/envelope biogenesis ;
PROKKA_01930	COG1846	Transcriptional regulators	K	Transcription ;
PROKKA_01931	COG0399	Predicted pyridoxal phosphate-dependent enzyme apparently involved in regulation of cell wall biogenesis	M	Cell wall/membrane/envelope biogenesis ;
PROKKA_01932	COG1086	Predicted nucleoside-diphosphate sugar epimerases	G	Carbohydrate transport and metabolism ;
PROKKA_01933	COG1086	Predicted nucleoside-diphosphate sugar epimerases	G	Carbohydrate transport and metabolism ;
PROKKA_01934	COG2148	Sugar transferases involved in lipopolysaccharide synthesis	M	Cell wall/membrane/envelope biogenesis ;
PROKKA_01935	COG0110	Acetyltransferase (isoleucine patch superfamily)	R	General function prediction only ;
PROKKA_01937	COG3749	Uncharacterized protein conserved in bacteria	S	Function unknown;
PROKKA_01938	COG0155	Sulfite reductase, beta subunit (hemoprotein)	P	Inorganic ion transport and metabolism ;
PROKKA_01939	COG1167	Transcriptional regulators containing a DNA-binding HTH domain and an aminotransferase domain (MocR family) and their eukaryotic orthologs	E	Amino acid transport and metabolism ;
PROKKA_01941	COG1294	Cytochrome bd-type quinol oxidase, subunit 2	C	Energy production and conversion ;
PROKKA_01942	COG1294	Cytochrome bd-type quinol oxidase, subunit 2	C	Energy production and conversion ;
PROKKA_01943	COG1271	Cytochrome bd-type quinol oxidase, subunit 1	C	Energy production and conversion ;
PROKKA_01944	COG3218	ABC-type uncharacterized transport system, auxiliary component	R	General function prediction only ;
PROKKA_01945	COG1463	ABC-type transport system involved in resistance to organic solvents, periplasmic component	Q	Secondary metabolites biosynthesis, transport and catabolism ;
PROKKA_01946	COG1127	ABC-type transport system involved in resistance to organic solvents, ATPase component	Q	Secondary metabolites biosynthesis, transport and catabolism ;
PROKKA_01947	COG0767	ABC-type transport system involved in resistance to organic solvents, permease component	Q	Secondary metabolites biosynthesis, transport and catabolism ;
PROKKA_01950	COG1051	ADP-ribose pyrophosphatase	F	Nucleotide transport and metabolism ;
PROKKA_01951	COG2360	Leu/Phe-tRNA-protein transferase	O	Posttranslational modification, protein turnover, chaperones ;
PROKKA_01952	COG2935	Putative arginyl-tRNA:protein arginylyltransferase	O	Posttranslational modification, protein turnover, chaperones ;
PROKKA_01953	COG0167	Dihydroorotate dehydrogenase	F	Nucleotide transport and metabolism ;
PROKKA_01954	COG0427	Acetyl-CoA hydrolase	C	Energy production and conversion ;
PROKKA_01955	COG0583	Transcriptional regulator	K	Transcription ;
PROKKA_01956	COG2044	Predicted peroxiredoxins	R	General function prediction only ;
PROKKA_01957	COG0599	Uncharacterized homolog of gamma-carboxymuconolactone decarboxylase subunit	S	Function unknown;
PROKKA_01959	COG0446	Uncharacterized NAD(FAD)-dependent dehydrogenases	R	General function prediction only ;
PROKKA_01963	COG1414	Transcriptional regulator	K	Transcription ;
PROKKA_01964	COG1058	Predicted nucleotide-utilizing enzyme related to molybdopterin-biosynthesis enzyme MoeA	R	General function prediction only ;
PROKKA_01966	COG0834	ABC-type amino acid transport/signal transduction systems, periplasmic component/domain	T	Signal transduction mechanisms ;
PROKKA_01967	COG1853	Conserved protein/domain typically associated with flavoprotein oxygenases, DIM6/NTAB family	R	General function prediction only ;
PROKKA_01968	COG2207	AraC-type DNA-binding domain-containing proteins	K	Transcription ;
PROKKA_01969	COG1233	Phytoene dehydrogenase and related proteins	Q	Secondary metabolites biosynthesis, transport and catabolism ;
PROKKA_01970	COG1853	Conserved protein/domain typically associated with flavoprotein oxygenases, DIM6/NTAB family	R	General function prediction only ;
PROKKA_01971	COG0654	2-polyprenyl-6-methoxyphenol hydroxylase and related FAD-dependent oxidoreductases	C	Energy production and conversion ;
PROKKA_01972	COG1028	Dehydrogenases with different specificities (related to short-chain alcohol dehydrogenases)	R	General function prediction only ;
PROKKA_01973	COG4313	Protein involved in meta-pathway of phenol degradation	C	Energy production and conversion ;
PROKKA_01974	COG1638	TRAP-type C4-dicarboxylate transport system, periplasmic component	G	Carbohydrate transport and metabolism ;
PROKKA_01975	COG3090	TRAP-type C4-dicarboxylate transport system, small permease component	G	Carbohydrate transport and metabolism ;
PROKKA_01976	COG1593	TRAP-type C4-dicarboxylate transport system, large permease component	G	Carbohydrate transport and metabolism ;
PROKKA_01977	COG1893	Ketopantoate reductase	H	Coenzyme transport and metabolism ;
PROKKA_01979	COG2814	Arabinose efflux permease	G	Carbohydrate transport and metabolism ;
PROKKA_01981	COG1638	TRAP-type C4-dicarboxylate transport system, periplasmic component	G	Carbohydrate transport and metabolism ;
PROKKA_01982	COG1593	TRAP-type C4-dicarboxylate transport system, large permease component	G	Carbohydrate transport and metabolism ;
PROKKA_01983	COG3090	TRAP-type C4-dicarboxylate transport system, small permease component	G	Carbohydrate transport and metabolism ;
PROKKA_01984	COG1028	Dehydrogenases with different specificities (related to short-chain alcohol dehydrogenases)	R	General function prediction only ;
PROKKA_01986	COG0183	Acetyl-CoA acetyltransferase	I	Lipid transport and metabolism ;
PROKKA_01987	COG0318	Acyl-CoA synthetases (AMP-forming)/AMP-acid ligases II	Q	Secondary metabolites biosynthesis, transport and catabolism ;
PROKKA_01988	COG5517	Small subunit of phenylpropionate dioxygenase	Q	Secondary metabolites biosynthesis, transport and catabolism ;
PROKKA_01989	COG4638	Phenylpropionate dioxygenase and related ring-hydroxylating dioxygenases, large terminal subunit	R	General function prediction only ;
PROKKA_01990	COG1018	Flavodoxin reductases (ferredoxin-NADPH reductases) family 1	C	Energy production and conversion ;
PROKKA_01991	COG1878	Predicted metal-dependent hydrolase	R	General function prediction only ;
PROKKA_01992	COG3473	Maleate cis-trans isomerase	Q	Secondary metabolites biosynthesis, transport and catabolism ;
PROKKA_01993	COG0388	Predicted amidohydrolase	R	General function prediction only ;
PROKKA_01994	COG0179	2-keto-4-pentenoate hydratase/2-oxohepta-3-ene-1,7-dioic acid hydratase (catechol pathway)	Q	Secondary metabolites biosynthesis, transport and catabolism ;
PROKKA_01995	COG3435	Gentisate 1,2-dioxygenase	Q	Secondary metabolites biosynthesis, transport and catabolism ;
PROKKA_01996	COG1902	NADH:flavin oxidoreductases, Old Yellow Enzyme family	C	Energy production and conversion ;
PROKKA_01997	COG0824	Predicted thioesterase	R	General function prediction only ;
PROKKA_01998	COG1846	Transcriptional regulators	K	Transcription ;
PROKKA_01999	COG1014	Pyruvate:ferredoxin oxidoreductase and related 2-oxoacid:ferredoxin oxidoreductases, gamma subunit	C	Energy production and conversion ;
PROKKA_02000	COG4231	Indolepyruvate ferredoxin oxidoreductase, alpha and beta subunits	C	Energy production and conversion ;
PROKKA_02001	COG1846	Transcriptional regulators	K	Transcription ;
PROKKA_02004	COG1846	Transcriptional regulators	K	Transcription ;
PROKKA_02005	COG3644	Uncharacterized protein conserved in bacteria	S	Function unknown;
PROKKA_02007	COG2879	Uncharacterized small protein	S	Function unknown;
PROKKA_02008	COG1966	Carbon starvation protein, predicted membrane protein	T	Signal transduction mechanisms ;
PROKKA_02009	COG4564	Signal transduction histidine kinase	T	Signal transduction mechanisms ;
PROKKA_02010	COG2197	Response regulator containing a CheY-like receiver domain and an HTH DNA-binding domain	K	Transcription ;
PROKKA_02011	COG0853	Aspartate 1-decarboxylase	H	Coenzyme transport and metabolism ;
PROKKA_02012	COG0413	Ketopantoate hydroxymethyltransferase	H	Coenzyme transport and metabolism ;
PROKKA_02013	COG0414	Panthothenate synthetase	H	Coenzyme transport and metabolism ;
PROKKA_02015	COG2814	Arabinose efflux permease	G	Carbohydrate transport and metabolism ;
PROKKA_02016	COG0282	Acetate kinase	C	Energy production and conversion ;
PROKKA_02017	COG0280	Phosphotransacetylase	C	Energy production and conversion ;
PROKKA_02018	COG1028	Dehydrogenases with different specificities (related to short-chain alcohol dehydrogenases)	R	General function prediction only ;
PROKKA_02019	COG0697	Permeases of the drug/metabolite transporter (DMT) superfamily	R	General function prediction only ;
PROKKA_02020	COG2148	Sugar transferases involved in lipopolysaccharide synthesis	M	Cell wall/membrane/envelope biogenesis ;
PROKKA_02021	COG0438	Glycosyltransferase	M	Cell wall/membrane/envelope biogenesis ;
PROKKA_02022	COG0438	Glycosyltransferase	M	Cell wall/membrane/envelope biogenesis ;
PROKKA_02023	COG2244	Membrane protein involved in the export of O-antigen and teichoic acid	R	General function prediction only ;
PROKKA_02025	COG3243	Poly(3-hydroxyalkanoate) synthetase	I	Lipid transport and metabolism ;
PROKKA_02026	COG0623	Enoyl-[acyl-carrier-protein] reductase (NADH)	I	Lipid transport and metabolism ;
PROKKA_02027	COG1566	Multidrug resistance efflux pump	V	Defense mechanisms ;
PROKKA_02028	COG1131	ABC-type multidrug transport system, ATPase component	V	Defense mechanisms ;
PROKKA_02029	COG0842	ABC-type multidrug transport system, permease component	V	Defense mechanisms ;
PROKKA_02030	COG0183	Acetyl-CoA acetyltransferase	I	Lipid transport and metabolism ;
PROKKA_02031	COG2814	Arabinose efflux permease	G	Carbohydrate transport and metabolism ;
PROKKA_02032	COG0556	Helicase subunit of the DNA excision repair complex	L	Replication, recombination and repair ;
PROKKA_02033	COG1448	Aspartate/tyrosine/aromatic aminotransferase	E	Amino acid transport and metabolism ;
PROKKA_02034	COG3509	Poly(3-hydroxybutyrate) depolymerase	Q	Secondary metabolites biosynthesis, transport and catabolism ;
PROKKA_02036	COG1396	Predicted transcriptional regulators	K	Transcription ;
PROKKA_02037	COG3327	Phenylacetic acid-responsive transcriptional repressor	K	Transcription ;
PROKKA_02038	COG1185	Polyribonucleotide nucleotidyltransferase (polynucleotide phosphorylase)	J	Translation, ribosomal structure and biogenesis ;
PROKKA_02039	COG0184	Ribosomal protein S15P/S13E	J	Translation, ribosomal structure and biogenesis ;
PROKKA_02041	COG1183	Phosphatidylserine synthase	I	Lipid transport and metabolism ;
PROKKA_02043	COG0059	Ketol-acid reductoisomerase	H	Coenzyme transport and metabolism ;
PROKKA_02044	COG0440	Acetolactate synthase, small (regulatory) subunit	E	Amino acid transport and metabolism ;
PROKKA_02045	COG0028	Thiamine pyrophosphate-requiring enzymes [acetolactate synthase, pyruvate dehydrogenase (cytochrome), glyoxylate carboligase, phosphonopyruvate decarboxylase]	H	Coenzyme transport and metabolism ;
PROKKA_02046	COG0028	Thiamine pyrophosphate-requiring enzymes [acetolactate synthase, pyruvate dehydrogenase (cytochrome), glyoxylate carboligase, phosphonopyruvate decarboxylase]	H	Coenzyme transport and metabolism ;
PROKKA_02048	COG1289	Predicted membrane protein	S	Function unknown;
PROKKA_02050	COG0770	UDP-N-acetylmuramyl pentapeptide synthase	M	Cell wall/membrane/envelope biogenesis ;
PROKKA_02051	COG0770	UDP-N-acetylmuramyl pentapeptide synthase	M	Cell wall/membrane/envelope biogenesis ;
PROKKA_02053	COG1181	D-alanine-D-alanine ligase and related ATP-grasp enzymes	M	Cell wall/membrane/envelope biogenesis ;
PROKKA_02054	COG0845	Membrane-fusion protein	M	Cell wall/membrane/envelope biogenesis ;
PROKKA_02055	COG2274	ABC-type bacteriocin/lantibiotic exporters, contain an N-terminal double-glycine peptidase domain	V	Defense mechanisms ;
PROKKA_02056	COG1538	Outer membrane protein	U	Intracellular trafficking, secretion, and vesicular transport ;
PROKKA_02058	COG2207	AraC-type DNA-binding domain-containing proteins	K	Transcription ;
PROKKA_02070	COG4733	Phage-related protein, tail component	S	Function unknown;
PROKKA_02071	COG4723	Phage-related protein, tail component	S	Function unknown;
PROKKA_02072	COG1310	Predicted metal-dependent protease of the PAD1/JAB1 superfamily	R	General function prediction only ;
PROKKA_02073	COG4672	Phage-related protein	S	Function unknown;
PROKKA_02077	COG4718	Phage-related protein	S	Function unknown;
PROKKA_02078	COG5281	Phage-related minor tail protein	S	Function unknown;
PROKKA_02083	COG0616	Periplasmic serine proteases (ClpP class)	U	Intracellular trafficking, secretion, and vesicular transport ;
PROKKA_02084	COG4695	Phage-related protein	S	Function unknown;
PROKKA_02086	COG4626	Phage terminase-like protein, large subunit	R	General function prediction only ;
PROKKA_02087	COG3747	Phage terminase, small subunit	L	Replication, recombination and repair ;
PROKKA_02090	COG0305	Replicative DNA helicase	L	Replication, recombination and repair ;
PROKKA_02097	COG2932	Predicted transcriptional regulator	K	Transcription ;
PROKKA_02100	COG3514	Uncharacterized protein conserved in bacteria	S	Function unknown;
PROKKA_02101	COG2929	Uncharacterized protein conserved in bacteria	S	Function unknown;
PROKKA_02107	COG0338	Site-specific DNA methylase	L	Replication, recombination and repair ;
PROKKA_02110	COG2974	DNA recombination-dependent growth factor C	L	Replication, recombination and repair ;
PROKKA_02113	COG1475	Predicted transcriptional regulators	K	Transcription ;
PROKKA_02117	COG0270	Site-specific DNA methylase	L	Replication, recombination and repair ;
PROKKA_02118	COG0640	Predicted transcriptional regulators	K	Transcription ;
PROKKA_02120	COG3040	Bacterial lipocalin	M	Cell wall/membrane/envelope biogenesis ;
PROKKA_02122	COG4973	Site-specific recombinase XerC	L	Replication, recombination and repair ;
PROKKA_02128	COG2072	Predicted flavoprotein involved in K+ transport	P	Inorganic ion transport and metabolism ;
PROKKA_02130	COG3615	Uncharacterized protein/domain, possibly involved in tellurite resistance	P	Inorganic ion transport and metabolism ;
PROKKA_02131	COG4147	Predicted symporter	R	General function prediction only ;
PROKKA_02132	COG3162	Predicted membrane protein	S	Function unknown;
PROKKA_02133	COG0596	Predicted hydrolases or acyltransferases (alpha/beta hydrolase superfamily)	R	General function prediction only ;
PROKKA_02136	COG0446	Uncharacterized NAD(FAD)-dependent dehydrogenases	R	General function prediction only ;
PROKKA_02137	COG1028	Dehydrogenases with different specificities (related to short-chain alcohol dehydrogenases)	R	General function prediction only ;
PROKKA_02138	COG2146	Ferredoxin subunits of nitrite reductase and ring-hydroxylating dioxygenases	R	General function prediction only ;
PROKKA_02139	COG5517	Small subunit of phenylpropionate dioxygenase	Q	Secondary metabolites biosynthesis, transport and catabolism ;
PROKKA_02140	COG4638	Phenylpropionate dioxygenase and related ring-hydroxylating dioxygenases, large terminal subunit	R	General function prediction only ;
PROKKA_02141	COG0583	Transcriptional regulator	K	Transcription ;
PROKKA_02142	COG1285	Uncharacterized membrane protein	S	Function unknown;
PROKKA_02144	COG2885	Outer membrane protein and related peptidoglycan-associated (lipo)proteins	M	Cell wall/membrane/envelope biogenesis ;
PROKKA_02145	COG5295	Autotransporter adhesin	W	Extracellular structures ;
PROKKA_02146	COG2207	AraC-type DNA-binding domain-containing proteins	K	Transcription ;
PROKKA_02150	COG1864	DNA/RNA endonuclease G, NUC1	F	Nucleotide transport and metabolism ;
PROKKA_02152	COG2236	Predicted phosphoribosyltransferases	R	General function prediction only ;
PROKKA_02153	COG0104	Adenylosuccinate synthase	F	Nucleotide transport and metabolism ;
PROKKA_02154	COG3705	ATP phosphoribosyltransferase involved in histidine biosynthesis	E	Amino acid transport and metabolism ;
PROKKA_02155	COG2814	Arabinose efflux permease	G	Carbohydrate transport and metabolism ;
PROKKA_02156	COG3618	Predicted metal-dependent hydrolase of the TIM-barrel fold	R	General function prediction only ;
PROKKA_02157	COG1304	L-lactate dehydrogenase (FMN-dependent) and related alpha-hydroxy acid dehydrogenases	C	Energy production and conversion ;
PROKKA_02158	COG0583	Transcriptional regulator	K	Transcription ;
PROKKA_02159	COG1250	3-hydroxyacyl-CoA dehydrogenase	I	Lipid transport and metabolism ;
PROKKA_02160	COG4607	ABC-type enterochelin transport system, periplasmic component	P	Inorganic ion transport and metabolism ;
PROKKA_02161	COG4606	ABC-type enterochelin transport system, permease component	P	Inorganic ion transport and metabolism ;
PROKKA_02162	COG4605	ABC-type enterochelin transport system, permease component	P	Inorganic ion transport and metabolism ;
PROKKA_02163	COG4604	ABC-type enterochelin transport system, ATPase component	P	Inorganic ion transport and metabolism ;
PROKKA_02164	COG2272	Carboxylesterase type B	I	Lipid transport and metabolism ;
PROKKA_02166	COG1136	ABC-type antimicrobial peptide transport system, ATPase component	V	Defense mechanisms ;
PROKKA_02167	COG2274	ABC-type bacteriocin/lantibiotic exporters, contain an N-terminal double-glycine peptidase domain	V	Defense mechanisms ;
PROKKA_02170	COG2207	AraC-type DNA-binding domain-containing proteins	K	Transcription ;
PROKKA_02171	COG1651	Protein-disulfide isomerase	O	Posttranslational modification, protein turnover, chaperones ;
PROKKA_02173	COG1167	Transcriptional regulators containing a DNA-binding HTH domain and an aminotransferase domain (MocR family) and their eukaryotic orthologs	E	Amino acid transport and metabolism ;
PROKKA_02174	COG2030	Acyl dehydratase	I	Lipid transport and metabolism ;
PROKKA_02175	COG1280	Putative threonine efflux protein	E	Amino acid transport and metabolism ;
PROKKA_02176	COG1167	Transcriptional regulators containing a DNA-binding HTH domain and an aminotransferase domain (MocR family) and their eukaryotic orthologs	E	Amino acid transport and metabolism ;
PROKKA_02177	COG1309	Transcriptional regulator	K	Transcription ;
PROKKA_02179	COG2814	Arabinose efflux permease	G	Carbohydrate transport and metabolism ;
PROKKA_02180	COG0372	Citrate synthase	C	Energy production and conversion ;
PROKKA_02181	COG2938	Uncharacterized conserved protein	S	Function unknown;
PROKKA_02182	COG0479	Succinate dehydrogenase/fumarate reductase, Fe-S protein subunit	C	Energy production and conversion ;
PROKKA_02183	COG1053	Succinate dehydrogenase/fumarate reductase, flavoprotein subunit	C	Energy production and conversion ;
PROKKA_02184	COG2142	Succinate dehydrogenase, hydrophobic anchor subunit	C	Energy production and conversion ;
PROKKA_02185	COG2009	Succinate dehydrogenase/fumarate reductase, cytochrome b subunit	C	Energy production and conversion ;
PROKKA_02186	COG2188	Transcriptional regulators	K	Transcription ;
PROKKA_02187	COG0039	Malate/lactate dehydrogenases	C	Energy production and conversion ;
PROKKA_02188	COG0600	ABC-type nitrate/sulfonate/bicarbonate transport system, permease component	P	Inorganic ion transport and metabolism ;
PROKKA_02189	COG4525	ABC-type taurine transport system, ATPase component	P	Inorganic ion transport and metabolism ;
PROKKA_02190	COG4521	ABC-type taurine transport system, periplasmic component	P	Inorganic ion transport and metabolism ;
PROKKA_02191	COG1049	Aconitase B	C	Energy production and conversion ;
PROKKA_02192	COG1574	Predicted metal-dependent hydrolase with the TIM-barrel fold	R	General function prediction only ;
PROKKA_02193	COG1574	Predicted metal-dependent hydrolase with the TIM-barrel fold	R	General function prediction only ;
PROKKA_02194	COG1988	Predicted membrane-bound metal-dependent hydrolases	R	General function prediction only ;
PROKKA_02195	COG1653	ABC-type sugar transport system, periplasmic component	G	Carbohydrate transport and metabolism ;
PROKKA_02196	COG0665	Glycine/D-amino acid oxidases (deaminating)	E	Amino acid transport and metabolism ;
PROKKA_02197	COG0543	2-polyprenylphenol hydroxylase and related flavodoxin oxidoreductases	C	Energy production and conversion ;
PROKKA_02198	COG2358	TRAP-type uncharacterized transport system, periplasmic component	R	General function prediction only ;
PROKKA_02199	COG4666	TRAP-type uncharacterized transport system, fused permease components	R	General function prediction only ;
PROKKA_02200	COG4177	ABC-type branched-chain amino acid transport system, permease component	E	Amino acid transport and metabolism ;
PROKKA_02201	COG0559	Branched-chain amino acid ABC-type transport system, permease components	E	Amino acid transport and metabolism ;
PROKKA_02202	COG0410	ABC-type branched-chain amino acid transport systems, ATPase component	E	Amino acid transport and metabolism ;
PROKKA_02203	COG0411	ABC-type branched-chain amino acid transport systems, ATPase component	E	Amino acid transport and metabolism ;
PROKKA_02204	COG2084	3-hydroxyisobutyrate dehydrogenase and related beta-hydroxyacid dehydrogenases	I	Lipid transport and metabolism ;
PROKKA_02205	COG1012	NAD-dependent aldehyde dehydrogenases	C	Energy production and conversion ;
PROKKA_02206	COG0683	ABC-type branched-chain amino acid transport systems, periplasmic component	E	Amino acid transport and metabolism ;
PROKKA_02207	COG0583	Transcriptional regulator	K	Transcription ;
PROKKA_02209	COG0188	Type IIA topoisomerase (DNA gyrase/topo II, topoisomerase IV), A subunit	L	Replication, recombination and repair ;
PROKKA_02210	COG0187	Type IIA topoisomerase (DNA gyrase/topo II, topoisomerase IV), B subunit	L	Replication, recombination and repair ;
PROKKA_02211	COG3118	Thioredoxin domain-containing protein	O	Posttranslational modification, protein turnover, chaperones ;
PROKKA_02212	COG1158	Transcription termination factor	K	Transcription ;
PROKKA_02213	COG3164	Predicted membrane protein	S	Function unknown;
PROKKA_02214	COG1391	Glutamine synthetase adenylyltransferase	T	Signal transduction mechanisms ;
PROKKA_02215	COG0625	Glutathione S-transferase	O	Posttranslational modification, protein turnover, chaperones ;
PROKKA_02217	COG0054	Riboflavin synthase beta-chain	H	Coenzyme transport and metabolism ;
PROKKA_02218	COG2814	Arabinose efflux permease	G	Carbohydrate transport and metabolism ;
PROKKA_02219	COG1566	Multidrug resistance efflux pump	V	Defense mechanisms ;
PROKKA_02220	COG1846	Transcriptional regulators	K	Transcription ;
PROKKA_02221	COG0745	Response regulators consisting of a CheY-like receiver domain and a winged-helix DNA-binding domain	K	Transcription ;
PROKKA_02222	COG1028	Dehydrogenases with different specificities (related to short-chain alcohol dehydrogenases)	R	General function prediction only ;
PROKKA_02223	COG4221	Short-chain alcohol dehydrogenase of unknown specificity	R	General function prediction only ;
PROKKA_02224	COG1636	Uncharacterized protein conserved in bacteria	S	Function unknown;
PROKKA_02225	COG0384	Predicted epimerase, PhzC/PhzF homolog	R	General function prediction only ;
PROKKA_02227	COG3384	Uncharacterized conserved protein	S	Function unknown;
PROKKA_02228	COG0583	Transcriptional regulator	K	Transcription ;
PROKKA_02229	COG1171	Threonine dehydratase	E	Amino acid transport and metabolism ;
PROKKA_02230	COG1464	ABC-type metal ion transport system, periplasmic component/surface antigen	P	Inorganic ion transport and metabolism ;
PROKKA_02231	COG3491	Isopenicillin N synthase and related dioxygenases	R	General function prediction only ;
PROKKA_02232	COG1464	ABC-type metal ion transport system, periplasmic component/surface antigen	P	Inorganic ion transport and metabolism ;
PROKKA_02233	COG2873	O-acetylhomoserine sulfhydrylase	E	Amino acid transport and metabolism ;
PROKKA_02234	COG0667	Predicted oxidoreductases (related to aryl-alcohol dehydrogenases)	C	Energy production and conversion ;
PROKKA_02235	COG0456	Acetyltransferases	R	General function prediction only ;
PROKKA_02236	COG2320	Uncharacterized conserved protein	S	Function unknown;
PROKKA_02238	COG0488	ATPase components of ABC transporters with duplicated ATPase domains	R	General function prediction only ;
PROKKA_02240	COG0789	Predicted transcriptional regulators	K	Transcription ;
PROKKA_02241	COG0542	ATPases with chaperone activity, ATP-binding subunit	O	Posttranslational modification, protein turnover, chaperones ;
PROKKA_02242	COG2832	Uncharacterized protein conserved in bacteria	S	Function unknown;
PROKKA_02243	COG1995	Pyridoxal phosphate biosynthesis protein	H	Coenzyme transport and metabolism ;
PROKKA_02244	COG0305	Replicative DNA helicase	L	Replication, recombination and repair ;
PROKKA_02246	COG1846	Transcriptional regulators	K	Transcription ;
PROKKA_02247	COG0697	Permeases of the drug/metabolite transporter (DMT) superfamily	R	General function prediction only ;
PROKKA_02248	COG0620	Methionine synthase II (cobalamin-independent)	E	Amino acid transport and metabolism ;
PROKKA_02249	COG0583	Transcriptional regulator	K	Transcription ;
PROKKA_02250	COG2137	Uncharacterized protein conserved in bacteria	R	General function prediction only ;
PROKKA_02251	COG0468	RecA/RadA recombinase	L	Replication, recombination and repair ;
PROKKA_02252	COG1414	Transcriptional regulator	K	Transcription ;
PROKKA_02253	COG0834	ABC-type amino acid transport/signal transduction systems, periplasmic component/domain	T	Signal transduction mechanisms ;
PROKKA_02254	COG0765	ABC-type amino acid transport system, permease component	E	Amino acid transport and metabolism ;
PROKKA_02255	COG0765	ABC-type amino acid transport system, permease component	E	Amino acid transport and metabolism ;
PROKKA_02256	COG1126	ABC-type polar amino acid transport system, ATPase component	E	Amino acid transport and metabolism ;
PROKKA_02257	COG0010	Arginase/agmatinase/formimionoglutamate hydrolase, arginase family	E	Amino acid transport and metabolism ;
PROKKA_02258	COG0642	Signal transduction histidine kinase	T	Signal transduction mechanisms ;
PROKKA_02259	COG0745	Response regulators consisting of a CheY-like receiver domain and a winged-helix DNA-binding domain	K	Transcription ;
PROKKA_02261	COG1028	Dehydrogenases with different specificities (related to short-chain alcohol dehydrogenases)	R	General function prediction only ;
PROKKA_02262	COG1733	Predicted transcriptional regulators	K	Transcription ;
PROKKA_02263	COG0604	NADPH:quinone reductase and related Zn-dependent oxidoreductases	R	General function prediction only ;
PROKKA_02264	COG2974	DNA recombination-dependent growth factor C	L	Replication, recombination and repair ;
PROKKA_02265	COG2070	Dioxygenases related to 2-nitropropane dioxygenase	R	General function prediction only ;
PROKKA_02266	COG2375	Siderophore-interacting protein	P	Inorganic ion transport and metabolism ;
PROKKA_02267	COG1309	Transcriptional regulator	K	Transcription ;
PROKKA_02268	COG0262	Dihydrofolate reductase	H	Coenzyme transport and metabolism ;
PROKKA_02269	COG1279	Lysine efflux permease	R	General function prediction only ;
PROKKA_02270	COG0583	Transcriptional regulator	K	Transcription ;
PROKKA_02273	COG1278	Cold shock proteins	K	Transcription ;
PROKKA_02274	COG0628	Predicted permease	R	General function prediction only ;
PROKKA_02275	COG0654	2-polyprenyl-6-methoxyphenol hydroxylase and related FAD-dependent oxidoreductases	C	Energy production and conversion ;
PROKKA_02276	COG4111	Uncharacterized conserved protein	R	General function prediction only ;
PROKKA_02277	COG2807	Cyanate permease	P	Inorganic ion transport and metabolism ;
PROKKA_02279	COG0695	Glutaredoxin and related proteins	O	Posttranslational modification, protein turnover, chaperones ;
PROKKA_02280	COG1780	Protein involved in ribonucleotide reduction	F	Nucleotide transport and metabolism ;
PROKKA_02281	COG0209	Ribonucleotide reductase, alpha subunit	F	Nucleotide transport and metabolism ;
PROKKA_02282	COG0208	Ribonucleotide reductase, beta subunit	F	Nucleotide transport and metabolism ;
PROKKA_02283	COG3203	Outer membrane protein (porin)	M	Cell wall/membrane/envelope biogenesis ;
PROKKA_02284	COG0598	Mg2+ and Co2+ transporters	P	Inorganic ion transport and metabolism ;
PROKKA_02285	COG0598	Mg2+ and Co2+ transporters	P	Inorganic ion transport and metabolism ;
PROKKA_02286	COG0598	Mg2+ and Co2+ transporters	P	Inorganic ion transport and metabolism ;
PROKKA_02287	COG3203	Outer membrane protein (porin)	M	Cell wall/membrane/envelope biogenesis ;
PROKKA_02289	COG1292	Choline-glycine betaine transporter	M	Cell wall/membrane/envelope biogenesis ;
PROKKA_02290	COG0587	DNA polymerase III, alpha subunit	L	Replication, recombination and repair ;
PROKKA_02291	COG3555	Aspartyl/asparaginyl beta-hydroxylase and related dioxygenases	O	Posttranslational modification, protein turnover, chaperones ;
PROKKA_02292	COG0679	Predicted permeases	R	General function prediction only ;
PROKKA_02293	COG1595	DNA-directed RNA polymerase specialized sigma subunit, sigma24 homolog	K	Transcription ;
PROKKA_02295	COG3712	Fe2+-dicitrate sensor, membrane component	T	Signal transduction mechanisms ;
PROKKA_02296	COG1595	DNA-directed RNA polymerase specialized sigma subunit, sigma24 homolog	K	Transcription ;
PROKKA_02298	COG0412	Dienelactone hydrolase and related enzymes	Q	Secondary metabolites biosynthesis, transport and catabolism ;
PROKKA_02299	COG1643	HrpA-like helicases	L	Replication, recombination and repair ;
PROKKA_02300	COG0548	Acetylglutamate kinase	E	Amino acid transport and metabolism ;
PROKKA_02302	COG2924	Fe-S cluster protector protein	O	Posttranslational modification, protein turnover, chaperones ;
PROKKA_02303	COG3232	5-carboxymethyl-2-hydroxymuconate isomerase	E	Amino acid transport and metabolism ;
PROKKA_02304	COG0704	Phosphate uptake regulator	P	Inorganic ion transport and metabolism ;
PROKKA_02305	COG0120	Ribose 5-phosphate isomerase	G	Carbohydrate transport and metabolism ;
PROKKA_02306	COG1393	Arsenate reductase and related proteins, glutaredoxin family	P	Inorganic ion transport and metabolism ;
PROKKA_02307	COG1177	ABC-type spermidine/putrescine transport system, permease component II	E	Amino acid transport and metabolism ;
PROKKA_02308	COG1176	ABC-type spermidine/putrescine transport system, permease component I	E	Amino acid transport and metabolism ;
PROKKA_02309	COG3842	ABC-type spermidine/putrescine transport systems, ATPase components	E	Amino acid transport and metabolism ;
PROKKA_02310	COG0687	Spermidine/putrescine-binding periplasmic protein	E	Amino acid transport and metabolism ;
PROKKA_02311	COG3642	Mn2+-dependent serine/threonine protein kinase	T	Signal transduction mechanisms ;
PROKKA_02312	COG2346	Truncated hemoglobins	R	General function prediction only ;
PROKKA_02313	COG1638	TRAP-type C4-dicarboxylate transport system, periplasmic component	G	Carbohydrate transport and metabolism ;
PROKKA_02314	COG3090	TRAP-type C4-dicarboxylate transport system, small permease component	G	Carbohydrate transport and metabolism ;
PROKKA_02315	COG1593	TRAP-type C4-dicarboxylate transport system, large permease component	G	Carbohydrate transport and metabolism ;
PROKKA_02316	COG1696	Predicted membrane protein involved in D-alanine export	M	Cell wall/membrane/envelope biogenesis ;
PROKKA_02318	COG2845	Uncharacterized protein conserved in bacteria	S	Function unknown;
PROKKA_02320	COG1289	Predicted membrane protein	S	Function unknown;
PROKKA_02321	COG1738	Uncharacterized conserved protein	S	Function unknown;
PROKKA_02323	COG0471	Di- and tricarboxylate transporters	P	Inorganic ion transport and metabolism ;
PROKKA_02324	COG0583	Transcriptional regulator	K	Transcription ;
PROKKA_02327	COG1066	Predicted ATP-dependent serine protease	O	Posttranslational modification, protein turnover, chaperones ;
PROKKA_02328	COG1028	Dehydrogenases with different specificities (related to short-chain alcohol dehydrogenases)	R	General function prediction only ;
PROKKA_02329	COG0627	Predicted esterase	R	General function prediction only ;
PROKKA_02330	COG1562	Phytoene/squalene synthetase	I	Lipid transport and metabolism ;
PROKKA_02331	COG1562	Phytoene/squalene synthetase	I	Lipid transport and metabolism ;
PROKKA_02332	COG2907	Predicted NAD/FAD-binding protein	R	General function prediction only ;
PROKKA_02334	COG0498	Threonine synthase	E	Amino acid transport and metabolism ;
PROKKA_02335	COG0460	Homoserine dehydrogenase	E	Amino acid transport and metabolism ;
PROKKA_02336	COG1376	Uncharacterized protein conserved in bacteria	S	Function unknown;
PROKKA_02340	COG3737	Uncharacterized conserved protein	S	Function unknown;
PROKKA_02341	COG1225	Peroxiredoxin	O	Posttranslational modification, protein turnover, chaperones ;
PROKKA_02342	COG1875	Predicted ATPase related to phosphate starvation-inducible protein PhoH	T	Signal transduction mechanisms ;
PROKKA_02343	COG0664	cAMP-binding proteins - catabolite gene activator and regulatory subunit of cAMP-dependent protein kinases	T	Signal transduction mechanisms ;
PROKKA_02344	COG5394	Uncharacterized protein conserved in bacteria	S	Function unknown;
PROKKA_02345	COG1028	Dehydrogenases with different specificities (related to short-chain alcohol dehydrogenases)	R	General function prediction only ;
PROKKA_02346	COG3243	Poly(3-hydroxyalkanoate) synthetase	I	Lipid transport and metabolism ;
PROKKA_02347	COG1496	Uncharacterized conserved protein	S	Function unknown;
PROKKA_02348	COG0564	Pseudouridylate synthases, 23S RNA-specific	J	Translation, ribosomal structure and biogenesis ;
PROKKA_02349	COG4105	DNA uptake lipoprotein	R	General function prediction only ;
PROKKA_02350	COG1199	Rad3-related DNA helicases	L	Replication, recombination and repair ;
PROKKA_02351	COG2183	Transcriptional accessory protein	K	Transcription ;
PROKKA_02352	COG0845	Membrane-fusion protein	M	Cell wall/membrane/envelope biogenesis ;
PROKKA_02353	COG0841	Cation/multidrug efflux pump	V	Defense mechanisms ;
PROKKA_02354	COG1538	Outer membrane protein	U	Intracellular trafficking, secretion, and vesicular transport ;
PROKKA_02356	COG0180	Tryptophanyl-tRNA synthetase	J	Translation, ribosomal structure and biogenesis ;
PROKKA_02357	COG1485	Predicted ATPase	R	General function prediction only ;
PROKKA_02360	COG1249	Pyruvate/2-oxoglutarate dehydrogenase complex, dihydrolipoamide dehydrogenase (E3) component, and related enzymes	C	Energy production and conversion ;
PROKKA_02361	COG0508	Pyruvate/2-oxoglutarate dehydrogenase complex, dihydrolipoamide acyltransferase (E2) component, and related enzymes	C	Energy production and conversion ;
PROKKA_02362	COG0567	2-oxoglutarate dehydrogenase complex, dehydrogenase (E1) component, and related enzymes	C	Energy production and conversion ;
PROKKA_02363	COG0281	Malic enzyme	C	Energy production and conversion ;
PROKKA_02364	COG2224	Isocitrate lyase	C	Energy production and conversion ;
PROKKA_02365	COG2904	Uncharacterized protein conserved in bacteria	S	Function unknown;
PROKKA_02366	COG0558	Phosphatidylglycerophosphate synthase	I	Lipid transport and metabolism ;
PROKKA_02367	COG0322	Nuclease subunit of the excinuclease complex	L	Replication, recombination and repair ;
PROKKA_02368	COG1472	Beta-glucosidase-related glycosidases	G	Carbohydrate transport and metabolism ;
PROKKA_02369	COG0736	Phosphopantetheinyl transferase (holo-ACP synthase)	I	Lipid transport and metabolism ;
PROKKA_02370	COG2200	FOG: EAL domain	T	Signal transduction mechanisms ;
PROKKA_02371	COG0854	Pyridoxal phosphate biosynthesis protein	H	Coenzyme transport and metabolism ;
PROKKA_02372	COG1538	Outer membrane protein	U	Intracellular trafficking, secretion, and vesicular transport ;
PROKKA_02373	COG0841	Cation/multidrug efflux pump	V	Defense mechanisms ;
PROKKA_02374	COG0845	Membrane-fusion protein	M	Cell wall/membrane/envelope biogenesis ;
PROKKA_02375	COG1309	Transcriptional regulator	K	Transcription ;
PROKKA_02376	COG0019	Diaminopimelate decarboxylase	E	Amino acid transport and metabolism ;
PROKKA_02377	COG1748	Saccharopine dehydrogenase and related proteins	E	Amino acid transport and metabolism ;
PROKKA_02379	COG1117	ABC-type phosphate transport system, ATPase component	P	Inorganic ion transport and metabolism ;
PROKKA_02380	COG0581	ABC-type phosphate transport system, permease component	P	Inorganic ion transport and metabolism ;
PROKKA_02381	COG0573	ABC-type phosphate transport system, permease component	P	Inorganic ion transport and metabolism ;
PROKKA_02382	COG0226	ABC-type phosphate transport system, periplasmic component	P	Inorganic ion transport and metabolism ;
PROKKA_02383	COG0855	Polyphosphate kinase	P	Inorganic ion transport and metabolism ;
PROKKA_02384	COG0248	Exopolyphosphatase	P	Inorganic ion transport and metabolism ;
PROKKA_02385	COG3176	Putative hemolysin	R	General function prediction only ;
PROKKA_02386	COG1109	Phosphomannomutase	G	Carbohydrate transport and metabolism ;
PROKKA_02387	COG0294	Dihydropteroate synthase and related enzymes	H	Coenzyme transport and metabolism ;
PROKKA_02388	COG0465	ATP-dependent Zn proteases	O	Posttranslational modification, protein turnover, chaperones ;
PROKKA_02389	COG0293	23S rRNA methylase	J	Translation, ribosomal structure and biogenesis ;
PROKKA_02390	COG1534	Predicted RNA-binding protein containing KH domain, possibly ribosomal protein	J	Translation, ribosomal structure and biogenesis ;
PROKKA_02391	COG0782	Transcription elongation factor	K	Transcription ;
PROKKA_02392	COG2233	Xanthine/uracil permeases	F	Nucleotide transport and metabolism ;
PROKKA_02393	COG0458	Carbamoylphosphate synthase large subunit (split gene in MJ)	F	Nucleotide transport and metabolism ;
PROKKA_02394	COG0505	Carbamoylphosphate synthase small subunit	F	Nucleotide transport and metabolism ;
PROKKA_02395	COG0176	Transaldolase	G	Carbohydrate transport and metabolism ;
PROKKA_02396	COG0353	Recombinational DNA repair protein (RecF pathway)	L	Replication, recombination and repair ;
PROKKA_02397	COG0718	Uncharacterized protein conserved in bacteria	S	Function unknown;
PROKKA_02398	COG2812	DNA polymerase III, gamma/tau subunits	L	Replication, recombination and repair ;
PROKKA_02400	COG0697	Permeases of the drug/metabolite transporter (DMT) superfamily	R	General function prediction only ;
PROKKA_02401	COG2897	Rhodanese-related sulfurtransferase	P	Inorganic ion transport and metabolism ;
PROKKA_02406	COG3712	Fe2+-dicitrate sensor, membrane component	T	Signal transduction mechanisms ;
PROKKA_02407	COG1595	DNA-directed RNA polymerase specialized sigma subunit, sigma24 homolog	K	Transcription ;
PROKKA_02408	COG1074	ATP-dependent exoDNAse (exonuclease V) beta subunit (contains helicase and exonuclease domains)	L	Replication, recombination and repair ;
PROKKA_02412	COG0069	Glutamate synthase domain 2	E	Amino acid transport and metabolism ;
PROKKA_02414	COG0350	Methylated DNA-protein cysteine methyltransferase	L	Replication, recombination and repair ;
PROKKA_02415	COG0122	3-methyladenine DNA glycosylase/8-oxoguanine DNA glycosylase	L	Replication, recombination and repair ;
PROKKA_02416	COG2169	Adenosine deaminase	F	Nucleotide transport and metabolism ;
PROKKA_02417	COG0583	Transcriptional regulator	K	Transcription ;
PROKKA_02418	COG4993	Glucose dehydrogenase	G	Carbohydrate transport and metabolism ;
PROKKA_02419	COG4993	Glucose dehydrogenase	G	Carbohydrate transport and metabolism ;
PROKKA_02420	COG0665	Glycine/D-amino acid oxidases (deaminating)	E	Amino acid transport and metabolism ;
PROKKA_02421	COG3230	Heme oxygenase	P	Inorganic ion transport and metabolism ;
PROKKA_02423	COG2165	Type II secretory pathway, pseudopilin PulG	U	Intracellular trafficking, secretion, and vesicular transport ;
PROKKA_02424	COG2165	Type II secretory pathway, pseudopilin PulG	U	Intracellular trafficking, secretion, and vesicular transport ;
PROKKA_02426	COG4795	Type II secretory pathway, component PulJ	U	Intracellular trafficking, secretion, and vesicular transport ;
PROKKA_02427	COG3156	Type II secretory pathway, component PulK	U	Intracellular trafficking, secretion, and vesicular transport ;
PROKKA_02429	COG3149	Type II secretory pathway, component PulM	U	Intracellular trafficking, secretion, and vesicular transport ;
PROKKA_02431	COG1450	Type II secretory pathway, component PulD	U	Intracellular trafficking, secretion, and vesicular transport ;
PROKKA_02432	COG2804	Type II secretory pathway, ATPase PulE/Tfp pilus assembly pathway, ATPase PilB	U	Intracellular trafficking, secretion, and vesicular transport ;
PROKKA_02433	COG1459	Type II secretory pathway, component PulF	U	Intracellular trafficking, secretion, and vesicular transport ;
PROKKA_02435	COG1733	Predicted transcriptional regulators	K	Transcription ;
PROKKA_02437	COG0654	2-polyprenyl-6-methoxyphenol hydroxylase and related FAD-dependent oxidoreductases	C	Energy production and conversion ;
PROKKA_02438	COG0596	Predicted hydrolases or acyltransferases (alpha/beta hydrolase superfamily)	R	General function prediction only ;
PROKKA_02440	COG0583	Transcriptional regulator	K	Transcription ;
PROKKA_02441	COG0095	Lipoate-protein ligase A	H	Coenzyme transport and metabolism ;
PROKKA_02444	COG0715	ABC-type nitrate/sulfonate/bicarbonate transport systems, periplasmic components	P	Inorganic ion transport and metabolism ;
PROKKA_02445	COG0600	ABC-type nitrate/sulfonate/bicarbonate transport system, permease component	P	Inorganic ion transport and metabolism ;
PROKKA_02446	COG1116	ABC-type nitrate/sulfonate/bicarbonate transport system, ATPase component	P	Inorganic ion transport and metabolism ;
PROKKA_02447	COG1053	Succinate dehydrogenase/fumarate reductase, flavoprotein subunit	C	Energy production and conversion ;
PROKKA_02449	COG0306	Phosphate/sulphate permeases	P	Inorganic ion transport and metabolism ;
PROKKA_02453	COG0642	Signal transduction histidine kinase	T	Signal transduction mechanisms ;
PROKKA_02454	COG0745	Response regulators consisting of a CheY-like receiver domain and a winged-helix DNA-binding domain	K	Transcription ;
PROKKA_02455	COG3678	P pilus assembly/Cpx signaling pathway, periplasmic inhibitor/zinc-resistance associated protein	P	Inorganic ion transport and metabolism ;
PROKKA_02456	COG0845	Membrane-fusion protein	M	Cell wall/membrane/envelope biogenesis ;
PROKKA_02457	COG1136	ABC-type antimicrobial peptide transport system, ATPase component	V	Defense mechanisms ;
PROKKA_02458	COG1538	Outer membrane protein	U	Intracellular trafficking, secretion, and vesicular transport ;
PROKKA_02460	COG0527	Aspartokinases	E	Amino acid transport and metabolism ;
PROKKA_02461	COG0037	Predicted ATPase of the PP-loop superfamily implicated in cell cycle control	D	Cell cycle control, cell division, chromosome partitioning ;
PROKKA_02462	COG0825	Acetyl-CoA carboxylase alpha subunit	I	Lipid transport and metabolism ;
PROKKA_02463	COG0122	3-methyladenine DNA glycosylase/8-oxoguanine DNA glycosylase	L	Replication, recombination and repair ;
PROKKA_02464	COG0215	Cysteinyl-tRNA synthetase	J	Translation, ribosomal structure and biogenesis ;
PROKKA_02466	COG0652	Peptidyl-prolyl cis-trans isomerase (rotamase) - cyclophilin family	O	Posttranslational modification, protein turnover, chaperones ;
PROKKA_02467	COG2908	Uncharacterized protein conserved in bacteria	S	Function unknown;
PROKKA_02468	COG1968	Uncharacterized bacitracin resistance protein	V	Defense mechanisms ;
PROKKA_02469	COG0861	Membrane protein TerC, possibly involved in tellurium resistance	P	Inorganic ion transport and metabolism ;
PROKKA_02470	COG0483	Archaeal fructose-1,6-bisphosphatase and related enzymes of inositol monophosphatase family	G	Carbohydrate transport and metabolism ;
PROKKA_02471	COG0565	rRNA methylase	J	Translation, ribosomal structure and biogenesis ;
PROKKA_02472	COG0668	Small-conductance mechanosensitive channel	M	Cell wall/membrane/envelope biogenesis ;
PROKKA_02474	COG0644	Dehydrogenases (flavoproteins)	C	Energy production and conversion ;
PROKKA_02475	COG0183	Acetyl-CoA acetyltransferase	I	Lipid transport and metabolism ;
PROKKA_02476	COG1250	3-hydroxyacyl-CoA dehydrogenase	I	Lipid transport and metabolism ;
PROKKA_02477	COG1960	Acyl-CoA dehydrogenases	I	Lipid transport and metabolism ;
PROKKA_02478	COG0318	Acyl-CoA synthetases (AMP-forming)/AMP-acid ligases II	Q	Secondary metabolites biosynthesis, transport and catabolism ;
PROKKA_02479	COG1028	Dehydrogenases with different specificities (related to short-chain alcohol dehydrogenases)	R	General function prediction only ;
PROKKA_02480	COG0583	Transcriptional regulator	K	Transcription ;
PROKKA_02481	COG2855	Predicted membrane protein	S	Function unknown;
PROKKA_02482	COG0583	Transcriptional regulator	K	Transcription ;
PROKKA_02483	COG0775	Nucleoside phosphorylase	F	Nucleotide transport and metabolism ;
PROKKA_02484	COG0400	Predicted esterase	R	General function prediction only ;
PROKKA_02486	COG3226	Uncharacterized protein conserved in bacteria	S	Function unknown;
PROKKA_02487	COG2076	Membrane transporters of cations and cationic drugs	P	Inorganic ion transport and metabolism ;
PROKKA_02488	COG2076	Membrane transporters of cations and cationic drugs	P	Inorganic ion transport and metabolism ;
PROKKA_02490	COG5639	Uncharacterized conserved small protein	S	Function unknown;
PROKKA_02491	COG2948	Type IV secretory pathway, VirB10 components	U	Intracellular trafficking, secretion, and vesicular transport ;
PROKKA_02492	COG3504	Type IV secretory pathway, VirB9 components	U	Intracellular trafficking, secretion, and vesicular transport ;
PROKKA_02493	COG3701	Type IV secretory pathway, TrbF components	U	Intracellular trafficking, secretion, and vesicular transport ;
PROKKA_02494	COG3846	Type IV secretory pathway, TrbL components	U	Intracellular trafficking, secretion, and vesicular transport ;
PROKKA_02495	COG5314	Conjugal transfer/entry exclusion protein	U	Intracellular trafficking, secretion, and vesicular transport ;
PROKKA_02496	COG3451	Type IV secretory pathway, VirB4 components	U	Intracellular trafficking, secretion, and vesicular transport ;
PROKKA_02497	COG3451	Type IV secretory pathway, VirB4 components	U	Intracellular trafficking, secretion, and vesicular transport ;
PROKKA_02498	COG5268	Type IV secretory pathway, TrbD component	U	Intracellular trafficking, secretion, and vesicular transport ;
PROKKA_02499	COG3838	Type IV secretory pathway, VirB2 components (pilins)	U	Intracellular trafficking, secretion, and vesicular transport ;
PROKKA_02500	COG4962	Flp pilus assembly protein, ATPase CpaF	U	Intracellular trafficking, secretion, and vesicular transport ;
PROKKA_02502	COG3505	Type IV secretory pathway, VirD4 components	U	Intracellular trafficking, secretion, and vesicular transport ;
PROKKA_02503	COG1794	Aspartate racemase	M	Cell wall/membrane/envelope biogenesis ;
PROKKA_02504	COG0583	Transcriptional regulator	K	Transcription ;
PROKKA_02505	COG2807	Cyanate permease	P	Inorganic ion transport and metabolism ;
PROKKA_02507	COG4123	Predicted O-methyltransferase	R	General function prediction only ;
PROKKA_02509	COG2207	AraC-type DNA-binding domain-containing proteins	K	Transcription ;
PROKKA_02512	COG0251	Putative translation initiation inhibitor, yjgF family	J	Translation, ribosomal structure and biogenesis ;
PROKKA_02514	COG0789	Predicted transcriptional regulators	K	Transcription ;
PROKKA_02516	COG0583	Transcriptional regulator	K	Transcription ;
PROKKA_02517	COG1629	Outer membrane receptor proteins, mostly Fe transport	P	Inorganic ion transport and metabolism ;
PROKKA_02518	COG4607	ABC-type enterochelin transport system, periplasmic component	P	Inorganic ion transport and metabolism ;
PROKKA_02519	COG4604	ABC-type enterochelin transport system, ATPase component	P	Inorganic ion transport and metabolism ;
PROKKA_02520	COG4605	ABC-type enterochelin transport system, permease component	P	Inorganic ion transport and metabolism ;
PROKKA_02521	COG4606	ABC-type enterochelin transport system, permease component	P	Inorganic ion transport and metabolism ;
PROKKA_02522	COG1132	ABC-type multidrug transport system, ATPase and permease components	V	Defense mechanisms ;
PROKKA_02523	COG1132	ABC-type multidrug transport system, ATPase and permease components	V	Defense mechanisms ;
PROKKA_02524	COG1309	Transcriptional regulator	K	Transcription ;
PROKKA_02525	COG3843	Type IV secretory pathway, VirD2 components (relaxase)	U	Intracellular trafficking, secretion, and vesicular transport ;
PROKKA_02526	COG4959	Type IV secretory pathway, protease TraF	U	Intracellular trafficking, secretion, and vesicular transport ;
PROKKA_02529	COG1192	ATPases involved in chromosome partitioning	D	Cell cycle control, cell division, chromosome partitioning ;
PROKKA_02530	COG5534	Plasmid replication initiator protein	L	Replication, recombination and repair ;
PROKKA_02532	COG5419	Uncharacterized conserved protein	S	Function unknown;
PROKKA_02534	COG3620	Predicted transcriptional regulator with C-terminal CBS domains	K	Transcription ;
PROKKA_02535	COG5489	Uncharacterized conserved protein	S	Function unknown;
PROKKA_02537	COG0563	Adenylate kinase and related kinases	F	Nucleotide transport and metabolism ;
PROKKA_02540	COG1475	Predicted transcriptional regulators	K	Transcription ;
PROKKA_02543	COG0419	ATPase involved in DNA repair	L	Replication, recombination and repair ;
PROKKA_02544	COG3593	Predicted ATP-dependent endonuclease of the OLD family	L	Replication, recombination and repair ;
PROKKA_02545	COG0210	Superfamily I DNA and RNA helicases	L	Replication, recombination and repair ;
PROKKA_02546	COG2003	DNA repair proteins	L	Replication, recombination and repair ;
PROKKA_02547	COG4804	Uncharacterized conserved protein	S	Function unknown;
PROKKA_02548	COG0582	Integrase	L	Replication, recombination and repair ;
PROKKA_02549	COG0654	2-polyprenyl-6-methoxyphenol hydroxylase and related FAD-dependent oxidoreductases	C	Energy production and conversion ;
PROKKA_02550	COG1414	Transcriptional regulator	K	Transcription ;
PROKKA_02552	COG0583	Transcriptional regulator	K	Transcription ;
PROKKA_02553	COG0667	Predicted oxidoreductases (related to aryl-alcohol dehydrogenases)	C	Energy production and conversion ;
PROKKA_02554	COG0596	Predicted hydrolases or acyltransferases (alpha/beta hydrolase superfamily)	R	General function prediction only ;
PROKKA_02555	COG1126	ABC-type polar amino acid transport system, ATPase component	E	Amino acid transport and metabolism ;
PROKKA_02556	COG0765	ABC-type amino acid transport system, permease component	E	Amino acid transport and metabolism ;
PROKKA_02557	COG0834	ABC-type amino acid transport/signal transduction systems, periplasmic component/domain	T	Signal transduction mechanisms ;
PROKKA_02558	COG1652	Uncharacterized protein containing LysM domain	S	Function unknown;
PROKKA_02561	COG1593	TRAP-type C4-dicarboxylate transport system, large permease component	G	Carbohydrate transport and metabolism ;
PROKKA_02562	COG3090	TRAP-type C4-dicarboxylate transport system, small permease component	G	Carbohydrate transport and metabolism ;
PROKKA_02563	COG1638	TRAP-type C4-dicarboxylate transport system, periplasmic component	G	Carbohydrate transport and metabolism ;
PROKKA_02564	COG3588	Fructose-1,6-bisphosphate aldolase	G	Carbohydrate transport and metabolism ;
PROKKA_02565	COG2149	Predicted membrane protein	S	Function unknown;
PROKKA_02567	COG0523	Putative GTPases (G3E family)	R	General function prediction only ;
PROKKA_02569	COG1027	Aspartate ammonia-lyase	E	Amino acid transport and metabolism ;
PROKKA_02570	COG0133	Tryptophan synthase beta chain	E	Amino acid transport and metabolism ;
PROKKA_02571	COG1593	TRAP-type C4-dicarboxylate transport system, large permease component	G	Carbohydrate transport and metabolism ;
PROKKA_02572	COG3090	TRAP-type C4-dicarboxylate transport system, small permease component	G	Carbohydrate transport and metabolism ;
PROKKA_02573	COG1638	TRAP-type C4-dicarboxylate transport system, periplasmic component	G	Carbohydrate transport and metabolism ;
PROKKA_02574	COG0022	Pyruvate/2-oxoglutarate dehydrogenase complex, dehydrogenase (E1) component, eukaryotic type, beta subunit	C	Energy production and conversion ;
PROKKA_02575	COG1071	Pyruvate/2-oxoglutarate dehydrogenase complex, dehydrogenase (E1) component, eukaryotic type, alpha subunit	C	Energy production and conversion ;
[truncated: 802 more rows]
