# Supplementary material for: Genomic characterization of Kerstersia gyiorum SWMUKG01, an isolate from a patient with respiratory infection in China
Source: PLoS One. 2019 Apr 12;14(4):e0214686. doi: 10.1371/journal.pone.0214686 (PMC6461280; doi:10.1371/journal.pone.0214686)
Supplement: S2 Table — (XLSX) [file pone.0214686.s003.xlsx]

## Sheet: Sheet1
Code	Name	Gene_num	Gene_ratio	Gene_list
A	RNA processing and modification	1	0.04	PROKKA_01058
B	Chromatin structure and dynamics	1	0.04	PROKKA_00488
C	Energy production and conversion	176	6.28	PROKKA_00023,PROKKA_00026,PROKKA_00045,PROKKA_00051,PROKKA_00136,PROKKA_00148,PROKKA_00153,PROKKA_00154,PROKKA_00155,PROKKA_00156,PROKKA_00178,PROKKA_00200,PROKKA_00247,PROKKA_00266,PROKKA_00268,PROKKA_00272,PROKKA_00307,PROKKA_00308,PROKKA_00309,PROKKA_00310,PROKKA_00311,PROKKA_00312,PROKKA_00313,PROKKA_00314,PROKKA_00315,PROKKA_00320,PROKKA_00321,PROKKA_00340,PROKKA_00354,PROKKA_00442,PROKKA_00…
D	Cell cycle control, cell division, chromosome partitioning	29	1.04	PROKKA_00003,PROKKA_00098,PROKKA_00252,PROKKA_00300,PROKKA_00428,PROKKA_00497,PROKKA_00502,PROKKA_00507,PROKKA_00508,PROKKA_00596,PROKKA_00597,PROKKA_00598,PROKKA_01013,PROKKA_01267,PROKKA_02461,PROKKA_02529,PROKKA_02698,PROKKA_02739,PROKKA_02815,PROKKA_02850,PROKKA_02858,PROKKA_02980,PROKKA_03056,PROKKA_03057,PROKKA_03058,PROKKA_03061,PROKKA_03065,PROKKA_03515,PROKKA_03517
E	Amino acid transport and metabolism	314	11.21	PROKKA_00049,PROKKA_00091,PROKKA_00096,PROKKA_00108,PROKKA_00117,PROKKA_00126,PROKKA_00132,PROKKA_00140,PROKKA_00141,PROKKA_00142,PROKKA_00169,PROKKA_00188,PROKKA_00206,PROKKA_00213,PROKKA_00255,PROKKA_00332,PROKKA_00333,PROKKA_00334,PROKKA_00351,PROKKA_00381,PROKKA_00453,PROKKA_00457,PROKKA_00479,PROKKA_00487,PROKKA_00519,PROKKA_00520,PROKKA_00521,PROKKA_00522,PROKKA_00523,PROKKA_00529,PROKKA_00…
F	Nucleotide transport and metabolism	57	2.03	PROKKA_00181,PROKKA_00182,PROKKA_00183,PROKKA_00299,PROKKA_00399,PROKKA_00426,PROKKA_00489,PROKKA_00545,PROKKA_00558,PROKKA_00559,PROKKA_00560,PROKKA_00564,PROKKA_00714,PROKKA_00736,PROKKA_00844,PROKKA_00860,PROKKA_01018,PROKKA_01035,PROKKA_01216,PROKKA_01217,PROKKA_01254,PROKKA_01305,PROKKA_01380,PROKKA_01388,PROKKA_01537,PROKKA_01547,PROKKA_01553,PROKKA_01708,PROKKA_01748,PROKKA_01777,PROKKA_01…
G	Carbohydrate transport and metabolism	135	4.82	PROKKA_00007,PROKKA_00012,PROKKA_00013,PROKKA_00014,PROKKA_00042,PROKKA_00043,PROKKA_00044,PROKKA_00053,PROKKA_00084,PROKKA_00085,PROKKA_00086,PROKKA_00087,PROKKA_00149,PROKKA_00158,PROKKA_00194,PROKKA_00226,PROKKA_00251,PROKKA_00277,PROKKA_00323,PROKKA_00324,PROKKA_00336,PROKKA_00341,PROKKA_00373,PROKKA_00377,PROKKA_00379,PROKKA_00410,PROKKA_00438,PROKKA_00512,PROKKA_00513,PROKKA_00514,PROKKA_00…
H	Coenzyme transport and metabolism	104	3.71	PROKKA_00039,PROKKA_00040,PROKKA_00054,PROKKA_00055,PROKKA_00056,PROKKA_00143,PROKKA_00147,PROKKA_00161,PROKKA_00167,PROKKA_00175,PROKKA_00176,PROKKA_00177,PROKKA_00215,PROKKA_00216,PROKKA_00243,PROKKA_00254,PROKKA_00264,PROKKA_00301,PROKKA_00363,PROKKA_00364,PROKKA_00365,PROKKA_00398,PROKKA_00432,PROKKA_00435,PROKKA_00448,PROKKA_00449,PROKKA_00566,PROKKA_00570,PROKKA_00571,PROKKA_00572,PROKKA_00…
I	Lipid transport and metabolism	92	3.28	PROKKA_00100,PROKKA_00184,PROKKA_00191,PROKKA_00192,PROKKA_00233,PROKKA_00361,PROKKA_00380,PROKKA_00382,PROKKA_00459,PROKKA_00460,PROKKA_00461,PROKKA_00462,PROKKA_00463,PROKKA_00464,PROKKA_00635,PROKKA_00685,PROKKA_00686,PROKKA_00709,PROKKA_00764,PROKKA_00766,PROKKA_00784,PROKKA_00791,PROKKA_00794,PROKKA_00944,PROKKA_00945,PROKKA_00986,PROKKA_01042,PROKKA_01047,PROKKA_01054,PROKKA_01114,PROKKA_01…
J	Translation, ribosomal structure and biogenesis	164	5.86	PROKKA_00032,PROKKA_00089,PROKKA_00099,PROKKA_00116,PROKKA_00118,PROKKA_00120,PROKKA_00144,PROKKA_00145,PROKKA_00193,PROKKA_00199,PROKKA_00204,PROKKA_00205,PROKKA_00211,PROKKA_00235,PROKKA_00236,PROKKA_00237,PROKKA_00245,PROKKA_00293,PROKKA_00367,PROKKA_00561,PROKKA_00599,PROKKA_00615,PROKKA_00638,PROKKA_00639,PROKKA_00642,PROKKA_00653,PROKKA_00738,PROKKA_00752,PROKKA_00946,PROKKA_00967,PROKKA_00…
K	Transcription	269	9.6	PROKKA_00022,PROKKA_00038,PROKKA_00057,PROKKA_00062,PROKKA_00068,PROKKA_00075,PROKKA_00082,PROKKA_00093,PROKKA_00095,PROKKA_00109,PROKKA_00111,PROKKA_00123,PROKKA_00131,PROKKA_00134,PROKKA_00137,PROKKA_00152,PROKKA_00179,PROKKA_00189,PROKKA_00214,PROKKA_00219,PROKKA_00223,PROKKA_00262,PROKKA_00326,PROKKA_00343,PROKKA_00346,PROKKA_00355,PROKKA_00362,PROKKA_00370,PROKKA_00371,PROKKA_00376,PROKKA_00…
L	Replication, recombination and repair	110	3.93	PROKKA_00029,PROKKA_00030,PROKKA_00031,PROKKA_00076,PROKKA_00079,PROKKA_00180,PROKKA_00286,PROKKA_00319,PROKKA_00322,PROKKA_00387,PROKKA_00394,PROKKA_00396,PROKKA_00397,PROKKA_00405,PROKKA_00573,PROKKA_00605,PROKKA_00632,PROKKA_00702,PROKKA_00731,PROKKA_00734,PROKKA_00735,PROKKA_00737,PROKKA_00934,PROKKA_00968,PROKKA_00982,PROKKA_01037,PROKKA_01097,PROKKA_01108,PROKKA_01112,PROKKA_01117,PROKKA_01…
M	Cell wall/membrane/envelope biogenesis	154	5.5	PROKKA_00004,PROKKA_00005,PROKKA_00059,PROKKA_00166,PROKKA_00187,PROKKA_00190,PROKKA_00195,PROKKA_00210,PROKKA_00220,PROKKA_00221,PROKKA_00253,PROKKA_00289,PROKKA_00298,PROKKA_00439,PROKKA_00496,PROKKA_00498,PROKKA_00499,PROKKA_00500,PROKKA_00501,PROKKA_00503,PROKKA_00504,PROKKA_00505,PROKKA_00506,PROKKA_00568,PROKKA_00590,PROKKA_00609,PROKKA_00621,PROKKA_00634,PROKKA_00651,PROKKA_00695,PROKKA_00…
N	Cell motility	22	0.79	PROKKA_00866,PROKKA_00871,PROKKA_00872,PROKKA_00875,PROKKA_00876,PROKKA_00887,PROKKA_00891,PROKKA_00892,PROKKA_00893,PROKKA_00894,PROKKA_00895,PROKKA_00896,PROKKA_00897,PROKKA_00898,PROKKA_00900,PROKKA_00901,PROKKA_00902,PROKKA_00908,PROKKA_00910,PROKKA_00911,PROKKA_00912,PROKKA_00916
O	Posttranslational modification, protein turnover, chaperones	92	3.28	PROKKA_00097,PROKKA_00146,PROKKA_00157,PROKKA_00209,PROKKA_00249,PROKKA_00427,PROKKA_00445,PROKKA_00454,PROKKA_00455,PROKKA_00492,PROKKA_00538,PROKKA_00628,PROKKA_00719,PROKKA_00720,PROKKA_00816,PROKKA_00820,PROKKA_00865,PROKKA_00870,PROKKA_00890,PROKKA_00913,PROKKA_00972,PROKKA_00973,PROKKA_00974,PROKKA_01034,PROKKA_01057,PROKKA_01078,PROKKA_01098,PROKKA_01162,PROKKA_01210,PROKKA_01247,PROKKA_01…
P	Inorganic ion transport and metabolism	210	7.5	PROKKA_00036,PROKKA_00113,PROKKA_00114,PROKKA_00231,PROKKA_00232,PROKKA_00241,PROKKA_00242,PROKKA_00250,PROKKA_00256,PROKKA_00257,PROKKA_00258,PROKKA_00273,PROKKA_00274,PROKKA_00275,PROKKA_00279,PROKKA_00280,PROKKA_00281,PROKKA_00282,PROKKA_00349,PROKKA_00444,PROKKA_00446,PROKKA_00447,PROKKA_00450,PROKKA_00473,PROKKA_00475,PROKKA_00518,PROKKA_00567,PROKKA_00585,PROKKA_00586,PROKKA_00587,PROKKA_00…
Q	Secondary metabolites biosynthesis, transport and catabolism	64	2.28	PROKKA_00135,PROKKA_00227,PROKKA_00228,PROKKA_00229,PROKKA_00338,PROKKA_00339,PROKKA_00466,PROKKA_00483,PROKKA_00647,PROKKA_00648,PROKKA_00665,PROKKA_00666,PROKKA_00681,PROKKA_00718,PROKKA_00783,PROKKA_00796,PROKKA_00994,PROKKA_00995,PROKKA_01136,PROKKA_01251,PROKKA_01278,PROKKA_01327,PROKKA_01432,PROKKA_01472,PROKKA_01473,PROKKA_01494,PROKKA_01598,PROKKA_01695,PROKKA_01945,PROKKA_01946,PROKKA_01…
R	General function prediction only	329	11.75	PROKKA_00010,PROKKA_00015,PROKKA_00024,PROKKA_00052,PROKKA_00065,PROKKA_00077,PROKKA_00078,PROKKA_00083,PROKKA_00088,PROKKA_00094,PROKKA_00103,PROKKA_00125,PROKKA_00127,PROKKA_00168,PROKKA_00172,PROKKA_00186,PROKKA_00201,PROKKA_00203,PROKKA_00212,PROKKA_00225,PROKKA_00244,PROKKA_00259,PROKKA_00261,PROKKA_00263,PROKKA_00265,PROKKA_00267,PROKKA_00270,PROKKA_00276,PROKKA_00287,PROKKA_00290,PROKKA_00…
S	Function unknown	213	7.6	PROKKA_00058,PROKKA_00074,PROKKA_00080,PROKKA_00090,PROKKA_00104,PROKKA_00106,PROKKA_00122,PROKKA_00128,PROKKA_00130,PROKKA_00151,PROKKA_00162,PROKKA_00170,PROKKA_00196,PROKKA_00202,PROKKA_00208,PROKKA_00260,PROKKA_00288,PROKKA_00295,PROKKA_00296,PROKKA_00305,PROKKA_00327,PROKKA_00329,PROKKA_00352,PROKKA_00353,PROKKA_00359,PROKKA_00390,PROKKA_00401,PROKKA_00403,PROKKA_00424,PROKKA_00440,PROKKA_00…
T	Signal transduction mechanisms	112	4	PROKKA_00021,PROKKA_00092,PROKKA_00139,PROKKA_00218,PROKKA_00239,PROKKA_00240,PROKKA_00278,PROKKA_00291,PROKKA_00292,PROKKA_00331,PROKKA_00356,PROKKA_00357,PROKKA_00369,PROKKA_00434,PROKKA_00476,PROKKA_00509,PROKKA_00511,PROKKA_00602,PROKKA_00671,PROKKA_00712,PROKKA_00713,PROKKA_00722,PROKKA_00726,PROKKA_00756,PROKKA_00821,PROKKA_00838,PROKKA_00855,PROKKA_00858,PROKKA_00877,PROKKA_00878,PROKKA_00…
U	Intracellular trafficking, secretion, and vesicular transport	110	3.93	PROKKA_00008,PROKKA_00027,PROKKA_00061,PROKKA_00160,PROKKA_00163,PROKKA_00234,PROKKA_00248,PROKKA_00407,PROKKA_00408,PROKKA_00412,PROKKA_00414,PROKKA_00415,PROKKA_00416,PROKKA_00417,PROKKA_00418,PROKKA_00420,PROKKA_00421,PROKKA_00422,PROKKA_00423,PROKKA_00431,PROKKA_00604,PROKKA_00610,PROKKA_00612,PROKKA_00613,PROKKA_00633,PROKKA_00703,PROKKA_00804,PROKKA_00809,PROKKA_00811,PROKKA_00885,PROKKA_00…
V	Defense mechanisms	42	1.5	PROKKA_00060,PROKKA_00069,PROKKA_00073,PROKKA_00164,PROKKA_00165,PROKKA_00481,PROKKA_00535,PROKKA_00569,PROKKA_00754,PROKKA_00805,PROKKA_00922,PROKKA_00923,PROKKA_00930,PROKKA_01059,PROKKA_01064,PROKKA_01095,PROKKA_01188,PROKKA_01312,PROKKA_01374,PROKKA_01513,PROKKA_01651,PROKKA_01857,PROKKA_01858,PROKKA_01898,PROKKA_01899,PROKKA_02027,PROKKA_02028,PROKKA_02029,PROKKA_02055,PROKKA_02166,PROKKA_02…
W	Extracellular structures	1	0.04	PROKKA_02145
