# Supplementary material for: Genomic characterization of Kerstersia gyiorum SWMUKG01, an isolate from a patient with respiratory infection in China
Source: PLoS One. 2019 Apr 12;14(4):e0214686. doi: 10.1371/journal.pone.0214686 (PMC6461280; doi:10.1371/journal.pone.0214686)
Supplement: S3 Table — (XLSX) [file pone.0214686.s004.xlsx]

## Sheet: Sheet1
Prot	Info
PROKKA_00015	4-carboxy-2-hydroxymuconate-6-semialdehyde dehydrogenase
PROKKA_00024	(S)-1-Phenylethanol dehydrogenase
PROKKA_00060	Efflux pump membrane transporter BepE
PROKKA_00061	Outer membrane protein OprM precursor
PROKKA_00142	Glutamine transport ATP-binding protein GltL
PROKKA_00160	Type 4 prepilin-like proteins leader peptide-processing enzyme
PROKKA_00164	Multidrug resistance protein MdtC
PROKKA_00165	Multidrug resistance protein MdtB
PROKKA_00219	Transcriptional activator protein CzcR
PROKKA_00225	oxidoreductase YgfF
PROKKA_00240	Transcriptional regulatory protein NtrX
PROKKA_00259	3-oxoacyl-[acyl-carrier-protein] reductase FabG
PROKKA_00263	Putative aldehyde dehydrogenase DhaS
PROKKA_00268	6-hydroxynicotinate 3-monooxygenase precursor
PROKKA_00277	Phosphoheptose isomerase GmhA
PROKKA_00294	Lipopolysaccharide export system ATP-binding protein LptB
PROKKA_00298	Arabinose 5-phosphate isomerase KdsD
PROKKA_00302	Glucose 1-dehydrogenase
PROKKA_00361	Acetyl-coenzyme A synthetase
PROKKA_00362	Glycerol metabolism activator AgmR
PROKKA_00378	General stress protein 39
PROKKA_00414	Type IV secretion system protein VirB11
PROKKA_00417	Type IV secretion system protein virB4
PROKKA_00466	Long-chain-fatty-acid--CoA ligase
PROKKA_00473	Ferric enterobactin receptor precursor
PROKKA_00510	Transcriptional regulatory protein QseB
PROKKA_00520	High-affinity branched-chain amino acid transport ATP-binding protein LivF
PROKKA_00521	Sulfate/thiosulfate import ATP-binding protein CysA
PROKKA_00526	4-formylbenzenesulfonate dehydrogenase TsaC1/TsaC2
PROKKA_00530	1,5-anhydro-D-fructose reductase
PROKKA_00539	Ribosomal RNA small subunit methyltransferase E
PROKKA_00546	High-affinity branched-chain amino acid transport ATP-binding protein LivF
PROKKA_00547	Sulfate/thiosulfate import ATP-binding protein CysA
PROKKA_00603	Transcriptional regulatory protein OmpR
PROKKA_00630	Phosphomannomutase/phosphoglucomutase
PROKKA_00646	2-dehydro-3-deoxy-D-gluconate 5-dehydrogenase
PROKKA_00657	3-oxoacyl-[acyl-carrier-protein] reductase FabG
PROKKA_00672	Transcriptional regulatory protein QseB
PROKKA_00687	D-methionine-binding lipoprotein MetQ precursor
PROKKA_00690	D-methionine-binding lipoprotein MetQ precursor
PROKKA_00713	Response regulator protein NodW
PROKKA_00719	60 kDa chaperonin
PROKKA_00746	Ferric-pseudobactin BN7/BN8 receptor precursor
PROKKA_00754	Multidrug transporter AcrB
PROKKA_00755	Macrolide export protein MacA
PROKKA_00789	Lipopolysaccharide export system ATP-binding protein LptB
PROKKA_00790	High-affinity branched-chain amino acid transport ATP-binding protein LivF
PROKKA_00804	Outer membrane protein OprM precursor
PROKKA_00805	p-hydroxybenzoic acid efflux pump subunit AaeA
PROKKA_00820	Peptidyl-prolyl cis-trans isomerase C
PROKKA_00826	Ferrienterobactin-binding periplasmic protein precursor, FepB
PROKKA_00827	putative siderophore transport system ATP-binding protein FepC
PROKKA_00835	Glutamine transport ATP-binding protein GlnQ
PROKKA_00853	Potassium-transporting ATPase B chain
PROKKA_00856	KDP operon transcriptional regulatory protein KdpE
PROKKA_00859	Oxygen regulatory protein NreC
PROKKA_00862	Regulatory protein PchR
PROKKA_00863	Ferrichrome-iron receptor precursor
PROKKA_00866	Flagellin
PROKKA_00871	Flagellar hook-associated protein 2
PROKKA_00875	Motility protein A
PROKKA_00876	Motility protein B
PROKKA_00878	Chemotaxis protein CheW
PROKKA_00879	Methyl-accepting chemotaxis protein III
PROKKA_00880	Chemotaxis protein methyltransferase
PROKKA_00882	Chemotaxis response regulator protein-glutamate methylesterase
PROKKA_00883	Chemotaxis protein CheY
PROKKA_00884	chemotaxis regulator CheZ
PROKKA_00885	Flagellar biosynthetic protein FlhB
PROKKA_00886	Flagellar biosynthesis protein FlhA
PROKKA_00891	Flagellar basal body rod protein FlgB
PROKKA_00892	Flagellar basal-body rod protein FlgC
PROKKA_00894	Flagellar hook protein FlgE
PROKKA_00895	Flagellar basal-body rod protein FlgF
PROKKA_00896	Flagellar basal-body rod protein FlgG
PROKKA_00897	Flagellar L-ring protein precursor
PROKKA_00898	Flagellar P-ring protein precursor
PROKKA_00899	Peptidoglycan hydrolase FlgJ
PROKKA_00901	Flagellar hook-associated protein 1
PROKKA_00902	Flagellar hook-associated protein 3
PROKKA_00905	Flagellar biosynthetic protein FliR
PROKKA_00906	Flagellar biosynthetic protein FliQ
PROKKA_00907	Flagellar biosynthetic protein FliP precursor
PROKKA_00910	Flagellar motor switch protein FliM
PROKKA_00911	flagellar basal body-associated protein FliL
PROKKA_00913	Flagellar FliJ protein
PROKKA_00914	Flagellum-specific ATP synthase
PROKKA_00916	Flagellar motor switch protein FliG
PROKKA_00917	Flagellar M-ring protein
PROKKA_00918	Flagellar hook-basal body complex protein FliE
PROKKA_00919	RNA polymerase sigma factor FliA
PROKKA_00922	Putative multidrug export ATP-binding/permease protein
PROKKA_00923	Iron import ATP-binding/permease protein IrtA
PROKKA_00924	muropeptide transporter
PROKKA_00929	Type I secretion system ATP-binding protein PrsD
PROKKA_00930	Type I secretion system membrane fusion protein PrsE
PROKKA_00953	Cyclopentanol dehydrogenase
PROKKA_00968	DNA repair protein RecN
PROKKA_00986	Benzoate--CoA ligase
PROKKA_00990	Lipopolysaccharide export system ATP-binding protein LptB
PROKKA_00991	High-affinity branched-chain amino acid transport ATP-binding protein LivF
PROKKA_01023	Quinone oxidoreductase 1
PROKKA_01046	3 beta-hydroxysteroid dehydrogenase/Delta 5-->4-isomerase
PROKKA_01051	putative RNA polymerase sigma factor FecI
PROKKA_01062	hypothetical protein
PROKKA_01064	Lipid A export ATP-binding/permease protein MsbA
PROKKA_01100	Non-hemolytic phospholipase C precursor
PROKKA_01101	Non-hemolytic phospholipase C precursor
PROKKA_01169	D-beta-hydroxybutyrate dehydrogenase
PROKKA_01202	Outer membrane lipoprotein BfpB precursor
PROKKA_01211	Sensor histidine kinase TmoS
PROKKA_01215	Sensory transduction protein regX3
PROKKA_01255	3-oxoacyl-[acyl-carrier-protein] reductase FabG
PROKKA_01290	Glucose-1-phosphate thymidylyltransferase
PROKKA_01303	haloacid dehalogenase-like hydrolase
PROKKA_01313	Hemin receptor precursor
PROKKA_01321	Sulfoacetaldehyde reductase
PROKKA_01331	Lipopolysaccharide export system ATP-binding protein LptB
PROKKA_01332	High-affinity branched-chain amino acid transport ATP-binding protein LivF
PROKKA_01345	Fe(3+) ions import ATP-binding protein FbpC 2
PROKKA_01346	Putative 2-aminoethylphosphonate transport system permease protein PhnU
PROKKA_01347	Iron uptake protein A1 precursor
PROKKA_01350	dTDP-4-dehydrorhamnose 3,5-epimerase
PROKKA_01351	Glucose-1-phosphate thymidylyltransferase 1
PROKKA_01352	dTDP-4-dehydrorhamnose reductase
PROKKA_01353	dTDP-glucose 4,6-dehydratase
PROKKA_01374	Lipoprotein-releasing system ATP-binding protein LolD
PROKKA_01396	Histidinol-phosphate aminotransferase
PROKKA_01425	High-affinity branched-chain amino acid transport ATP-binding protein LivF
PROKKA_01433	3-oxoacyl-[acyl-carrier-protein] reductase FabG
PROKKA_01472	Long-chain-fatty-acid--CoA ligase FadD13
PROKKA_01473	putative sulfoacetate--CoA ligase
PROKKA_01479	Hexuronate transporter
PROKKA_01494	Long-chain-fatty-acid--CoA ligase FadD13
PROKKA_01499	Ribose import ATP-binding protein RbsA
PROKKA_01500	High-affinity branched-chain amino acid transport ATP-binding protein LivF
PROKKA_01513	Alpha-hemolysin translocation ATP-binding protein HlyB
PROKKA_01514	Type I secretion system membrane fusion protein PrsE
PROKKA_01535	Non-hemolytic phospholipase C precursor
PROKKA_01546	ATP-dependent Clp protease ATP-binding subunit ClpA
PROKKA_01564	Putative beta-lactamase HcpC precursor
PROKKA_01597	2,3,4,5-tetrahydropyridine-2,6-dicarboxylate N-acetyltransferase
PROKKA_01598	Long-chain-fatty-acid--CoA ligase FadD13
PROKKA_01603	3-oxoacyl-[acyl-carrier-protein] reductase FabG
PROKKA_01624	Glutamine transport ATP-binding protein GlnQ
PROKKA_01635	Quinone oxidoreductase 1
PROKKA_01650	Toluene efflux pump outer membrane protein TtgF precursor
PROKKA_01651	Efflux pump membrane transporter BepE
PROKKA_01678	putative periplasmic iron-binding protein precursor
PROKKA_01681	Manganese transport system membrane protein MntB
PROKKA_01682	Manganese transport system membrane protein MntB
PROKKA_01693	Response regulator protein TodT
PROKKA_01695	Long-chain-fatty-acid--CoA ligase
PROKKA_01700	Transcriptional regulatory protein TdiR
PROKKA_01704	2-keto-3-deoxy-L-fuconate dehydrogenase
PROKKA_01711	Nitrogen regulation protein NR(II)
PROKKA_01712	Nitrogen regulation protein NR(I)
PROKKA_01714	Yqey-like protein
PROKKA_01720	Sulfate transport system permease protein CysW
PROKKA_01730	Lipopolysaccharide export system ATP-binding protein LptB
PROKKA_01731	High-affinity branched-chain amino acid transport ATP-binding protein LivF
PROKKA_01733	Hemin transport protein HemS
PROKKA_01738	Ferric enterobactin receptor precursor
PROKKA_01750	Ditrans,polycis-undecaprenyl-diphosphate synthase ((2E,6E)-farnesyl-diphosphate specific)
PROKKA_01769	Colicin I receptor precursor
PROKKA_01799	Response regulator protein TmoT
PROKKA_01818	Catalase
PROKKA_01826	Bifunctional (p)ppGpp synthase/hydrolase SpoT
PROKKA_01834	Cyclopentanol dehydrogenase
PROKKA_01869	Transcriptional regulatory protein QseB
PROKKA_01875	C4-dicarboxylate transport transcriptional regulatory protein DctD
PROKKA_01899	Putative multidrug export ATP-binding/permease protein
PROKKA_01910	Glucose-6-phosphate isomerase
PROKKA_01912	UDP-glucose 6-dehydrogenase TuaD
PROKKA_01913	UTP--glucose-1-phosphate uridylyltransferase
PROKKA_01918	Tyrosine-protein kinase wzc
PROKKA_01919	Polysaccharide biosynthesis/export protein
PROKKA_01920	N,N'-diacetylbacillosaminyl-diphospho-undecaprenol alpha-1,3-N-acetylgalactosaminyltransferase
PROKKA_01929	UDP-N-acetyl-D-glucosamine 6-dehydrogenase
PROKKA_01931	L-glutamine:2-deoxy-scyllo-inosose aminotransferase
PROKKA_01932	UDP-N-acetyl-alpha-D-glucosamine C6 dehydratase
PROKKA_01934	putative sugar transferase EpsL
PROKKA_01935	Putative acetyltransferase EpsM
PROKKA_01972	Cyclopentanol dehydrogenase
PROKKA_01979	Multidrug resistance protein stp
PROKKA_01984	Acetoacetyl-CoA reductase
PROKKA_01987	putative sulfoacetate--CoA ligase
PROKKA_02010	Oxygen regulatory protein NreC
PROKKA_02018	Acetoacetyl-CoA reductase
PROKKA_02020	UDP-N-acetylgalactosamine-undecaprenyl-phosphate N-acetylgalactosaminephosphotransferase
PROKKA_02021	Putative glycosyltransferase EpsD
PROKKA_02026	Enoyl-[acyl-carrier-protein] reductase [NADH] FabI
PROKKA_02054	Type I secretion system membrane fusion protein PrsE
PROKKA_02055	Alpha-hemolysin translocation ATP-binding protein HlyB
PROKKA_02142	putative Mg(2+) transport ATPase
PROKKA_02161	Iron-uptake system permease protein FeuB
PROKKA_02163	putative siderophore transport system ATP-binding protein YusV
PROKKA_02166	putative ABC transporter ATP-binding protein
PROKKA_02167	Iron import ATP-binding/permease protein IrtB
PROKKA_02202	High-affinity branched-chain amino acid transport ATP-binding protein LivF
PROKKA_02203	Daunorubicin/doxorubicin resistance ATP-binding protein DrrA
PROKKA_02218	Multidrug export protein EmrB
PROKKA_02221	Response regulator MprA
PROKKA_02222	2,3-dihydro-2,3-dihydroxybenzoate dehydrogenase
PROKKA_02241	Chaperone protein ClpB
PROKKA_02253	Glutamine-binding periplasmic protein precursor
PROKKA_02256	Glutamine transport ATP-binding protein GlnQ
PROKKA_02258	Signal transduction histidine-protein kinase BaeS
PROKKA_02259	Transcriptional regulatory protein SrrA
PROKKA_02296	putative RNA polymerase sigma factor FecI
PROKKA_02328	3-oxoacyl-[acyl-carrier-protein] reductase FabG
PROKKA_02341	Putative peroxiredoxin bcp
PROKKA_02345	Acetoacetyl-CoA reductase
PROKKA_02353	Multidrug resistance protein MexB
PROKKA_02354	Outer membrane protein OprM precursor
PROKKA_02364	Isocitrate lyase
PROKKA_02372	Outer membrane protein OprM precursor
PROKKA_02373	Multidrug export protein AcrF
PROKKA_02374	Multidrug efflux pump subunit AcrA precursor
PROKKA_02379	Phosphate import ATP-binding protein PstB
PROKKA_02386	Phosphoglucosamine mutase
PROKKA_02423	Type II secretion system protein G precursor
PROKKA_02427	General secretion pathway protein K
PROKKA_02432	Type II secretion system protein E
PROKKA_02433	Type II secretion system protein F
PROKKA_02453	Signal transduction histidine-protein kinase BaeS
PROKKA_02454	Transcriptional regulatory protein BaeR
PROKKA_02478	Long-chain-fatty-acid--CoA ligase
PROKKA_02479	3-oxoacyl-[acyl-carrier-protein] reductase FabG
PROKKA_02496	Type IV secretion system protein virB4
PROKKA_02500	Type IV secretion system protein PtlH
PROKKA_02506	muropeptide transporter
PROKKA_02509	Regulatory protein PchR
PROKKA_02517	Ferrichrome receptor FcuA precursor
PROKKA_02519	Iron(3+)-hydroxamate import ATP-binding protein FhuC
PROKKA_02520	Hemin transport system permease protein HmuU
PROKKA_02521	Hemin transport system permease protein HmuU
PROKKA_02522	Iron import ATP-binding/permease protein IrtB
PROKKA_02555	Arginine transport ATP-binding protein ArtM
PROKKA_02601	Gluconate 5-dehydrogenase
PROKKA_02602	3-oxoacyl-[acyl-carrier-protein] reductase FabG
PROKKA_02603	3-oxoacyl-[acyl-carrier-protein] reductase FabG
PROKKA_02621	Colicin I receptor precursor
PROKKA_02630	High-affinity branched-chain amino acid transport ATP-binding protein LivF
PROKKA_02639	Ferripyoverdine receptor precursor
PROKKA_02658	Isochorismatase
PROKKA_02665	3-deoxy-manno-octulosonate cytidylyltransferase
PROKKA_02674	D-beta-D-heptose 7-phosphate kinase
PROKKA_02680	DNA binding protein, nucleoid-associated
PROKKA_02720	Virulence regulon transcriptional activator VirF
PROKKA_02732	Carnitine operon protein CaiE
PROKKA_02757	putative RNA polymerase sigma factor FecI
PROKKA_02786	ABC transporter glutamine-binding protein GlnH precursor
PROKKA_02787	ABC transporter glutamine-binding protein GlnH precursor
PROKKA_02790	Glutamine transport ATP-binding protein GlnQ
PROKKA_02796	Ferric enterobactin receptor precursor
PROKKA_02805	ECF RNA polymerase sigma-E factor
PROKKA_02807	3-oxoacyl-[acyl-carrier-protein] synthase 2
PROKKA_02809	3-oxoacyl-[acyl-carrier-protein] reductase FabG
PROKKA_02810	Malonyl CoA-acyl carrier protein transacylase
PROKKA_02821	Lipopolysaccharide export system ATP-binding protein LptB
PROKKA_02822	High-affinity branched-chain amino acid transport ATP-binding protein LivF
PROKKA_02837	GTP pyrophosphokinase
PROKKA_02845	High-affinity branched-chain amino acid transport ATP-binding protein LivF
PROKKA_02848	Biotin transport ATP-binding protein BioM
PROKKA_02849	Peptide methionine sulfoxide reductase MsrB
PROKKA_02863	Transcriptional regulatory protein OmpR
PROKKA_02865	Alkyl hydroperoxide reductase subunit C
PROKKA_02871	Cyclopentanol dehydrogenase
PROKKA_02888	Outer membrane porin protein precursor
PROKKA_02891	Inner membrane ABC transporter permease protein YdcU
PROKKA_02933	UDP-3-O-[3-hydroxymyristoyl] N-acetylglucosamine deacetylase
PROKKA_02939	Hemin import ATP-binding protein HmuV
PROKKA_02940	Hemin transport system permease protein HmuU
PROKKA_02941	Hemin-binding periplasmic protein HmuT precursor
PROKKA_02962	GalNAc-alpha-(1->4)-GalNAc-alpha-(1->3)-diNAcBac-PP-undecaprenol alpha-1,4-N-acetyl-D-galactosaminyltransferase
PROKKA_02964	UDP-glucose 4-epimerase
PROKKA_02965	UDP-N-acetyl-D-glucosamine 6-dehydrogenase
PROKKA_02973	Superoxide dismutase [Mn/Fe]
PROKKA_02991	Transcriptional regulatory protein RcsB
PROKKA_03000	putative ABC transporter ATP-binding protein
PROKKA_03003	Colicin I receptor precursor
PROKKA_03021	Histidinol-phosphate aminotransferase
PROKKA_03039	Spermidine/putrescine import ATP-binding protein PotA
PROKKA_03041	Putative 2-aminoethylphosphonate transport system permease protein PhnV
PROKKA_03042	Ferric enterobactin receptor precursor
PROKKA_03051	ATP-binding/permease protein CydD
PROKKA_03056	Cell division ATP-binding protein FtsE
PROKKA_03076	putative RNA polymerase sigma factor FecI
PROKKA_03098	putative RNA polymerase sigma factor FecI
PROKKA_03113	C4-dicarboxylate transport transcriptional regulatory protein DctD
PROKKA_03126	Phosphate regulon transcriptional regulatory protein PhoB
PROKKA_03135	Lipoprotein-releasing system ATP-binding protein LolD
PROKKA_03145	Gluconate 5-dehydrogenase
PROKKA_03153	Enoyl-[acyl-carrier-protein] reductase [NADH] FabI
PROKKA_03175	putative RNA polymerase sigma factor FecI
PROKKA_03177	Ferripyoverdine receptor precursor
PROKKA_03202	Lipid A biosynthesis lauroyl acyltransferase
PROKKA_03203	Lipid A biosynthesis lauroyl acyltransferase
PROKKA_03214	Manganese ABC transporter substrate-binding lipoprotein precursor
PROKKA_03215	Manganese transport system membrane protein MntB
PROKKA_03216	Iron(3+)-hydroxamate import ATP-binding protein FhuC
PROKKA_03256	3-deoxy-D-manno-octulosonic acid transferase
PROKKA_03257	Lipopolysaccharide heptosyltransferase 1
PROKKA_03268	Glutamine transport ATP-binding protein GlnQ
PROKKA_03277	3-oxoacyl-[acyl-carrier-protein] reductase FabG
PROKKA_03280	2,5-dichloro-2,5-cyclohexadiene-1,4-diol dehydrogenase
PROKKA_03314	Lipopolysaccharide export system ATP-binding protein LptB
PROKKA_03315	High-affinity branched-chain amino acid transport ATP-binding protein LivF
PROKKA_03318	Hemin receptor precursor
PROKKA_03376	Lactonase, 7-bladed beta-propeller
PROKKA_03384	PGL/p-HBAD biosynthesis glycosyltransferase/MT3031
PROKKA_03389	RNA polymerase sigma factor RpoH
PROKKA_03393	putative RNA polymerase sigma factor FecI
PROKKA_03401	18 kDa heat shock protein
PROKKA_03403	putative ABC transporter ATP-binding protein
PROKKA_03416	Imidazole glycerol phosphate synthase subunit HisH 1
PROKKA_03418	Imidazole glycerol phosphate synthase subunit HisF
PROKKA_03439	Lipopolysaccharide export system ATP-binding protein LptB
PROKKA_03440	High-affinity branched-chain amino acid transport ATP-binding protein LivF
PROKKA_03441	High-affinity branched-chain amino acid transport ATP-binding protein LivF
PROKKA_03442	Lipopolysaccharide export system ATP-binding protein LptB
PROKKA_03454	Bicyclomycin resistance protein
PROKKA_03460	Multidrug resistance protein MdtN
PROKKA_03478	High-affinity branched-chain amino acid transport ATP-binding protein LivF
PROKKA_03520	UDP-glucose 6-dehydrogenase
