# Supplementary material for: Genomic characterization of Kerstersia gyiorum SWMUKG01, an isolate from a patient with respiratory infection in China
Source: PLoS One. 2019 Apr 12;14(4):e0214686. doi: 10.1371/journal.pone.0214686 (PMC6461280; doi:10.1371/journal.pone.0214686)
Supplement: S4 Table — (XLSX) [file pone.0214686.s005.xlsx]

## Sheet: Sheet1
CDS no.	Putative Product	Name
PROKKA_00866	Flagellin FliC	fliC
PROKKA_00867	Flagellar biosynthetic protein FlhB	flhB
PROKKA_00868	Flagellar hook-length control protein FliK	fliK
PROKKA_00869	Flagellar protein FliT	fliT
PROKKA_00870	Flagellin-specific chaperone FliS	fliS
PROKKA_00871	Flagellar capping protein	fliD
PROKKA_00872	flagellar protein FlaG	flaG
PROKKA_00873	Flagellar transcriptional regulator FlhD	flhD
PROKKA_00874	Flagellar transcriptional regulator FlhC	flhC
PROKKA_00875	Flagellar motor protein MotA	motA
PROKKA_00876	Flagellar motor protein MotB	motB
PROKKA_00877	Chemotaxis protein CheA	cheA
PROKKA_00878	Chemotaxis protein CheW	cheW
PROKKA_00879	Methyl-accepting chemotaxis protein III	tar
PROKKA_00880	Chemotaxis protein methyltransferase	cheR
PROKKA_00881	Chemoreceptor glutamine deamidase CheD	cheD
PROKKA_00882	Chemotaxis response regulator protein-glutamate methylesterase CheB	cheB
PROKKA_00883	Chemotaxis protein CheY	cheY
PROKKA_00884	Chemotaxis regulator CheZ	cheZ
PROKKA_00885	Flagellar biosynthetic protein FlhB	flhB
PROKKA_00886	Flagellar biosynthesis protein FlhA	flhA
PROKKA_00887	Flagellar GTP-binding protein FlhF	flhF
PROKKA_00888	Flagellar biosynthesis protein FlgN	flfN
PROKKA_00889	Negative regulator of flagellin synthesis	flgM
PROKKA_00890	Flagella basal body P-ring formation protein FlgA precursor	flgA
PROKKA_00891	Flagellar basal body rod protein FlgB	flgB
PROKKA_00892	Flagellar basal-body rod protein FlgC	flgC
PROKKA_00893	Flagellar hook capping protein FlgD	flgD
PROKKA_00894	Flagellar hook protein FlgE	flgE
PROKKA_00895	Flagellar basal-body rod protein FlgF	flgF
PROKKA_00896	Flagellar basal-body rod protein FlgG	flgG
PROKKA_00897	Flagellar L-ring protein precursor	flgH
PROKKA_00898	Flagellar P-ring protein precursor	flgI
PROKKA_00899	Peptidoglycan hydrolase FlgJ	flgJ
PROKKA_00900	Flagellar hook-associated protein FlgK	flgK
PROKKA_00901	Flagellar hook-associated protein FlgK	flgK
PROKKA_00902	Flagellar hook-associated protein 3	flgL
PROKKA_00903	Methyl-accepting chemotaxis protein II	tsr
PROKKA_00904	Aerotaxis receptor	aer
PROKKA_00905	Flagellar biosynthetic protein FliR	fliR
PROKKA_00906	Flagellar biosynthetic protein FliQ	fliQ
PROKKA_00907	Flagellar biosynthetic protein FliP precursor	fliP
PROKKA_00908	Flagellar biosynthetic protein FliO	fliO
PROKKA_00909	Flagellar motor switch protein FliN	fliN
PROKKA_00910	Flagellar motor switch protein FliM	fliM
PROKKA_00911	flagellar basal body-associated protein FliL	fliL
PROKKA_00912	Flagellar hook-length control protein FliK	fliK
PROKKA_00913	Flagellar biosynthesis chaperone FliJ	fliJ
PROKKA_00914	Flagellum-specific ATP synthase FliI	fliI
PROKKA_00915	Flagellar assembly protein FliH	fliH
PROKKA_00916	Flagellar motor switch protein FliG	fliG
PROKKA_00917	Flagellar M-ring protein FliF	fliF
PROKKA_00918	Flagellar hook-basal body complex protein FliE	fliE
PROKKA_00919	flagellar biosynthesis sigma factor FliA	fliA
