# Supplementary material for: Genomic characterization of Kerstersia gyiorum SWMUKG01, an isolate from a patient with respiratory infection in China
Source: PLoS One. 2019 Apr 12;14(4):e0214686. doi: 10.1371/journal.pone.0214686 (PMC6461280; doi:10.1371/journal.pone.0214686)
Supplement: S5 Table — (XLSX) [file pone.0214686.s006.xlsx]

## Sheet: Sheet1
CDS no.	Putative Product
GI-Ⅰ
PROKKA_00067	Tyrosine recombinase XerC
PROKKA_00068	Divergent AAA domain protein
PROKKA_00069	Type-1 restriction enzyme R protein
PROKKA_00070	hypothetical protein
PROKKA_00071	hypothetical protein
PROKKA_00072	EcoKI restriction-modification system protein HsdS
PROKKA_00073	putative type I restriction enzyme R protein
PROKKA_00074	Restriction endonuclease
GI-Ⅱ
PROKKA_00932	hypothetical protein
PROKKA_00933	hypothetical protein
PROKKA_00934	IS2 transposase TnpB
PROKKA_00936	hypothetical protein
PROKKA_00937	Ferredoxin--NADP reductase
PROKKA_00938	Sodium Bile acid symporter family protein
PROKKA_00939	hypothetical protein
PROKKA_00940	HTH-type transcriptional repressor of iron proteins A
PROKKA_00941	Fosmidomycin resistance protein
PROKKA_00942	Major Facilitator Superfamily protein
GI-Ⅲ
PROKKA_01918	Tyrosine-protein kinase wzc
PROKKA_01919	Polysaccharide biosynthesis/export protein
PROKKA_01920	Glycosyltransferase
PROKKA_01921	Transposase
PROKKA_01922	hypothetical protein
PROKKA_01923	IS2 transposase TnpB
PROKKA_01924	Glycosyltransferase Gtf1
PROKKA_01925	hypothetical protein
PROKKA_01926	D-inositol-3-phosphate glycosyltransferase
PROKKA_01927	Polysaccharide biosynthesis protein
PROKKA_01928	Uncharacterized glycosyltransferase
PROKKA_01929	UDP-N-acetyl-D-glucosamine 6-dehydrogenase
PROKKA_01930	hypothetical protein
PROKKA_01931	L-glutamine:2-deoxy-scyllo-inosose aminotransferase
