# Supplementary material for: Genomic characterization of Kerstersia gyiorum SWMUKG01, an isolate from a patient with respiratory infection in China
Source: PLoS One. 2019 Apr 12;14(4):e0214686. doi: 10.1371/journal.pone.0214686 (PMC6461280; doi:10.1371/journal.pone.0214686)
Supplement: S6 Table — (XLSX) [file pone.0214686.s007.xlsx]

## Sheet: Sheet1
CDS no.	Putative Product
PROKKA_03520	UDP-glucose 6-dehydrogenase
PROKKA_00061	Outer membrane protein OprM precursor
PROKKA_00672	Transcriptional regulatory protein QseB
PROKKA_00060	Efflux pump membrane transporter BepE
PROKKA_00031	DNA gyrase subunit B
PROKKA_00569	Macrolide export ATP-binding/permease protein MacB
PROKKA_03505	Elongation factor Tu
PROKKA_02577	Multidrug transporter EmrE
PROKKA_02352	Multidrug resistance protein MexA precursor
PROKKA_02354	Outer membrane protein OprM precursor
PROKKA_01811	HTH-type transcriptional regulator HmrR
PROKKA_02868	Transcription-repair-coupling factor
PROKKA_01869	Transcriptional regulatory protein QseB
PROKKA_00754	Multidrug resistance protein MdtC
PROKKA_02586	DNA gyrase subunit A
PROKKA_02970	Dihydrofolate reductase
PROKKA_02259	Transcriptional regulatory protein SrrA
PROKKA_02373	Multidrug export protein AcrF
PROKKA_02372	Outer membrane protein OprM precursor
PROKKA_02209	DNA topoisomerase 4 subunit A
PROKKA_03368	30S ribosomal protein S12
PROKKA_02457	Macrolide export ATP-binding/permease protein MacB
PROKKA_02863	Transcriptional regulatory protein OmpR
PROKKA_03126	Phosphate regulon transcriptional regulatory protein PhoB
PROKKA_02218	Multidrug export protein EmrB
PROKKA_00164	Multidrug resistance protein MdtC
PROKKA_02453	Signal transduction histidine-protein kinase BaeS
PROKKA_00165	Multidrug resistance protein MdtB
PROKKA_03411	UDP-N-acetylglucosamine 1-carboxyvinyltransferase
PROKKA_02353	Multidrug resistance protein MexB
PROKKA_02933	UDP-3-O-[3-hydroxymyristoyl] N-acetylglucosamine deacetylase
PROKKA_01758	Acyl-[acyl-carrier-protein]--UDP-N-acetylglucosamine O-acyltransferase
PROKKA_02387	Dihydropteroate synthase
PROKKA_01652	Efflux pump periplasmic linker BepF
PROKKA_00510	Transcriptional regulatory protein QseB
PROKKA_03497	DNA-directed RNA polymerase subunit beta
PROKKA_01651	Efflux pump membrane transporter BepE
PROKKA_02210	DNA topoisomerase 4 subunit B
PROKKA_03365	Elongation factor Tu
PROKKA_03135	Lipoprotein-releasing system ATP-binding protein LolD
PROKKA_00059	Multidrug resistance protein MdtA precursor
PROKKA_02750	HTH-type transcriptional regulator CysB
PROKKA_01567	Chloramphenicol acetyltransferase
PROKKA_01209	Alanine--tRNA ligase
PROKKA_02374	Multidrug efflux pump subunit AcrA precursor
PROKKA_02454	Transcriptional regulatory protein BaeR
PROKKA_01650	Toluene efflux pump outer membrane protein TtgF precursor
PROKKA_00058	DoxX family protein
